# Supplementary material for: Construction of Competitive Endogenous RNA Network and Verification of 3-Key LncRNA Signature Associated With Distant Metastasis and Poor Prognosis in Patients With Clear Cell Renal Cell Carcinoma
Source: Front Oncol. 2021 Mar 24;11:640150. doi: 10.3389/fonc.2021.640150 (PMC8044754; doi:10.3389/fonc.2021.640150)
Supplement: Supplementary Table 1 — Number of genes in 23 co-expression modules. [file Data_Sheet_1.zip]

Archive with 6 entries (6 files):
- Data Sheet 1.xlsx
- Data Sheet 2.xlsx
- Data Sheet 3.xlsx
- Data Sheet 4.xlsx
- Data Sheet 5.xlsx
- Data Sheet 6.xlsx
