# Supplementary material for: Construction of Competitive Endogenous RNA Network and Verification of 3-Key LncRNA Signature Associated With Distant Metastasis and Poor Prognosis in Patients With Clear Cell Renal Cell Carcinoma
Source: Front Oncol. 2021 Mar 24;11:640150. doi: 10.3389/fonc.2021.640150 (PMC8044754; doi:10.3389/fonc.2021.640150)
Supplement: Supplementary Table 1 — Number of genes in 23 co-expression modules. [file Data_Sheet_1.zip › Data Sheet 1.xlsx]

## Sheet: Sheet1
Supplementary Table 1. Number of genes in 23 co-expression modules.
Module colors	Gene frequency
black	432
blue	1121
brown	638
cyan	221
darkgreen	79
darkred	138
green	496
greenyellow	322
grey	2376
grey60	154
lightcyan	176
lightgreen	154
lightyellow	150
magenta	394
midnightblue	207
pink	405
purple	335
red	479
royalblue	139
salmon	259
tan	310
turquoise	1479
yellow	570
