# Supplementary material for: Construction of Competitive Endogenous RNA Network and Verification of 3-Key LncRNA Signature Associated With Distant Metastasis and Poor Prognosis in Patients With Clear Cell Renal Cell Carcinoma
Source: Front Oncol. 2021 Mar 24;11:640150. doi: 10.3389/fonc.2021.640150 (PMC8044754; doi:10.3389/fonc.2021.640150)
Supplement: Supplementary Table 1 — Number of genes in 23 co-expression modules. [file Data_Sheet_1.zip › Data Sheet 2.xlsx]

## Sheet: Sheet1
Supplementary Table 2. Functional enrichment analyses of the genes in the distant metastasis-related pink module.
Category	ID	Description	GeneRatio	BgRatio	P-value	p.adjust	qvalue	GeneID	Count
CC	GO:0000775	chromosome, centromeric region	31/275	210/21737	4.1726e-24	1.3853e-21	1.22543e-21	NDC80/BIRC5/CENPM/CENPI/OIP5/NCAPG/TTK/CENPA/NEK2/CENPF/KIF18A/CENPK/HJURP/CDCA8/CENPE/KIF2C/NUF2/CDCA5/CENPU/SPC25/CENPH/SKA1/BUB1B/SPC24/SKA3/PLK1/CDT1/BUB1/ESCO2/AURKB/ERCC6L	31
CC	GO:0000793	condensed chromosome	31/275	230/21737	6.94608e-23	1.15305e-20	1.01998e-20	RAD51/NDC80/BIRC5/CENPM/NCAPG/CENPA/NEK2/CENPF/NCAPH/CENPK/HJURP/TOP2A/CENPE/KIF2C/NUF2/CDCA5/MKI67/CENPU/SPC25/CENPH/SKA1/BUB1B/SPC24/SKA3/PLK1/CDT1/BUB1/AURKB/FAM9A/ERCC6L/BLM	31
CC	GO:0000776	kinetochore	26/275	146/21737	1.55354e-22	1.71925e-20	1.52083e-20	NDC80/BIRC5/CENPM/CENPI/TTK/CENPA/NEK2/CENPF/KIF18A/CENPK/HJURP/CENPE/KIF2C/NUF2/CENPU/SPC25/CENPH/SKA1/BUB1B/SPC24/SKA3/PLK1/CDT1/BUB1/AURKB/ERCC6L	26
CC	GO:0000779	condensed chromosome, centromeric region	24/275	127/21737	1.5794e-21	1.3109e-19	1.15961e-19	NDC80/BIRC5/CENPM/NCAPG/CENPA/NEK2/CENPF/CENPK/HJURP/CENPE/KIF2C/NUF2/CENPU/SPC25/CENPH/SKA1/BUB1B/SPC24/SKA3/PLK1/CDT1/BUB1/AURKB/ERCC6L	24
CC	GO:0000777	condensed chromosome kinetochore	22/275	114/21737	4.88116e-20	3.24109e-18	2.86704e-18	NDC80/BIRC5/CENPM/CENPA/NEK2/CENPF/CENPK/HJURP/CENPE/KIF2C/NUF2/CENPU/SPC25/CENPH/SKA1/BUB1B/SPC24/SKA3/PLK1/CDT1/BUB1/ERCC6L	22
CC	GO:0098687	chromosomal region	35/275	388/21737	7.00429e-20	3.87571e-18	3.42842e-18	RAD51/NDC80/BIRC5/CENPM/CENPI/OIP5/EZH2/NCAPG/TTK/CENPA/NEK2/CENPF/KIF18A/CENPK/HJURP/CDCA8/CENPE/KIF2C/NUF2/CDCA5/CENPU/SPC25/CENPH/SKA1/BUB1B/SPC24/SKA3/PLK1/CDT1/BUB1/ESCO2/AURKB/ZSCAN4/ERCC6L/BLM	35
CC	GO:0005819	spindle	29/275	374/21737	6.74447e-15	3.19881e-13	2.82964e-13	TACC3/ASPM/WDR62/TPX2/BIRC5/KIF4A/CDC6/TTK/KIF20A/CDC20/NEK2/CENPF/KIF14/KIF18A/DLGAP5/CDCA8/NUSAP1/CENPE/SKA1/BUB1B/KIF15/SKA3/PLK1/CKAP2L/HASPIN/AURKB/KIF18B/PRC1/KIFC1	29
CC	GO:0005876	spindle microtubule	11/275	61/21737	2.59926e-10	1.04637e-08	9.25613e-09	BIRC5/KIF4A/KIF18A/NUSAP1/CENPE/SKA1/SKA3/PLK1/AURKB/KIF18B/PRC1	11
CC	GO:0000940	condensed chromosome outer kinetochore	7/275	15/21737	2.83656e-10	1.04637e-08	9.25613e-09	NDC80/CENPF/SKA1/BUB1B/SKA3/PLK1/BUB1	7
CC	GO:0000794	condensed nuclear chromosome	13/275	100/21737	4.27466e-10	1.41919e-08	1.2554e-08	RAD51/NDC80/CENPA/NEK2/NCAPH/CENPK/NUF2/BUB1B/PLK1/BUB1/AURKB/FAM9A/BLM	13
CC	GO:0000778	condensed nuclear chromosome kinetochore	7/275	16/21737	4.9884e-10	1.50559e-08	1.33183e-08	NDC80/CENPA/CENPK/NUF2/BUB1B/PLK1/BUB1	7
CC	GO:0000780	condensed nuclear chromosome, centromeric region	8/275	27/21737	1.06862e-09	2.95651e-08	2.6153e-08	NDC80/CENPA/CENPK/NUF2/BUB1B/PLK1/BUB1/AURKB	8
CC	GO:0051233	spindle midzone	8/275	37/21737	1.66551e-08	4.25347e-07	3.76258e-07	CDC6/KIF14/KIF18A/CDCA8/CENPE/PLK1/AURKB/KIF18B	8
CC	GO:0030496	midbody	14/275	178/21737	6.6179e-08	1.56939e-06	1.38827e-06	ANLN/ASPM/BIRC5/KIF4A/KIF20A/NEK2/CENPF/KIF14/CDCA8/CEP55/CENPE/PLK1/AURKB/PRC1	14
CC	GO:0005874	microtubule	22/275	452/21737	8.1651e-08	1.80721e-06	1.59864e-06	ASPM/GTSE1/TPX2/BIRC5/KIF4A/KIF20A/NEK2/KIF14/KIF18A/NUSAP1/CENPE/KIF2C/SKA1/KIF15/SKA3/PLK1/SAA1/AURKB/KIF18B/PRC1/KIFC1/CLMP	22
CC	GO:0005871	kinesin complex	9/275	63/21737	9.49101e-08	1.96938e-06	1.7421e-06	KIF4A/KIF20A/KIF14/KIF18A/CENPE/KIF2C/KIF15/KIF18B/KIFC1	9
CC	GO:0000922	spindle pole	13/275	171/21737	2.91196e-07	5.68689e-06	5.03057e-06	TACC3/ASPM/WDR62/TPX2/CDC6/CDC20/NEK2/CENPF/DLGAP5/PLK1/CKAP2L/AURKB/PRC1	13
CC	GO:0072686	mitotic spindle	11/275	124/21737	5.2039e-07	9.59831e-06	8.49058e-06	TACC3/ASPM/TPX2/KIF18A/NUSAP1/CENPE/SKA1/CKAP2L/AURKB/KIF18B/KIFC1	11
CC	GO:0005875	microtubule associated complex	12/275	163/21737	1.17955e-06	2.0611e-05	1.82323e-05	BIRC5/KIF4A/KIF20A/KIF14/KIF18A/CDCA8/CENPE/KIF2C/KIF15/AURKB/KIF18B/KIFC1	12
CC	GO:0010369	chromocenter	4/275	15/21737	3.06525e-05	0.000484602	0.000428674	OIP5/CDCA8/ESCO2/AURKB	4
CC	GO:1990023	mitotic spindle midzone	4/275	15/21737	3.06525e-05	0.000484602	0.000428674	KIF18A/CENPE/AURKB/KIF18B	4
CC	GO:0005881	cytoplasmic microtubule	6/275	70/21737	0.000258367	0.003899	0.00344902	GTSE1/KIF18A/KIF2C/SAA1/KIF18B/CLMP	6
CC	GO:0005657	replication fork	6/275	72/21737	0.000301457	0.00435147	0.00384927	MCM10/CDC45/GINS2/XRCC2/BLM/UHRF1	6
CC	GO:0034364	high-density lipoprotein particle	4/275	33/21737	0.000768239	0.0106273	0.00940082	APOA4/SAA2/SAA4/SAA1	4
CC	GO:0045120	pronucleus	3/275	16/21737	0.00099276	0.0131839	0.0116623	EZH2/CENPF/CCNA2	3
CC	GO:0045171	intercellular bridge	5/275	64/21737	0.00129613	0.0165505	0.0146405	TPX2/KIF4A/KIF20A/CDCA8/CEP55	5
CC	GO:0000795	synaptonemal complex	4/275	41/21737	0.00175655	0.0208277	0.018424	RAD51/PLK1/FAM9A/BLM	4
CC	GO:0099086	synaptonemal structure	4/275	41/21737	0.00175655	0.0208277	0.018424	RAD51/PLK1/FAM9A/BLM	4
CC	GO:0005720	nuclear heterochromatin	4/275	42/21737	0.00192237	0.0220078	0.0194679	CENPA/EME1/ESCO2/UHRF1	4
CC	GO:0005680	anaphase-promoting complex	3/275	21/21737	0.00225018	0.0237164	0.0209793	CDC20/BUB1B/UBE2C	3
CC	GO:0034358	plasma lipoprotein particle	4/275	44/21737	0.00228592	0.0237164	0.0209793	APOA4/SAA2/SAA4/SAA1	4
CC	GO:1990777	lipoprotein particle	4/275	44/21737	0.00228592	0.0237164	0.0209793	APOA4/SAA2/SAA4/SAA1	4
CC	GO:0032994	protein-lipid complex	4/275	46/21737	0.00269421	0.0271054	0.0239772	APOA4/SAA2/SAA4/SAA1	4
CC	GO:0000792	heterochromatin	5/275	86/21737	0.0047302	0.046189	0.0408584	CENPA/HMGA2/EME1/ESCO2/UHRF1	5
CC	GO:1990752	microtubule end	3/275	29/21737	0.00573852	0.054434	0.0481518	ASPM/KIF2C/KIF18B	3
CC	GO:0070938	contractile ring	2/275	10/21737	0.0067113	0.0618931	0.0547501	ANLN/PRC1	2
CC	GO:0000235	astral microtubule	2/275	11/21737	0.00813458	0.0710705	0.0628683	KIF18A/KIF18B	2
CC	GO:0005818	aster	2/275	11/21737	0.00813458	0.0710705	0.0628683	KIF18A/KIF18B	2
CC	GO:1904724	tertiary granule lumen	4/275	67/21737	0.0102983	0.0876672	0.0775496	TCN1/LRG1/HP/PRSS3	4
CC	GO:0000800	lateral element	2/275	14/21737	0.0131272	0.108956	0.0963811	RAD51/BLM	2
CC	GO:0031616	spindle pole centrosome	2/275	16/21737	0.0170256	0.134614	0.119078	DLGAP5/AURKB	2
CC	GO:0043596	nuclear replication fork	3/275	43/21737	0.0170294	0.134614	0.119078	MCM10/CDC45/GINS2	3
CC	GO:0035580	specific granule lumen	4/275	83/21737	0.0211306	0.163148	0.144319	TCN1/LRG1/HP/JUP	4
CC	GO:0016363	nuclear matrix	5/275	127/21737	0.0228278	0.172246	0.152367	KIF4A/LMNB1/CENPF/BLM/UHRF1	5
CC	GO:0000152	nuclear ubiquitin ligase complex	3/275	49/21737	0.0240611	0.175505	0.15525	CDC20/BUB1B/UBE2C	3
CC	GO:0062023	collagen-containing extracellular matrix	11/275	438/21737	0.024317	0.175505	0.15525	APOA4/MDK/RTBDN/INHBE/MBL2/FGA/F2/ANXA8/NTN4/COL4A3/BCAM	11
CC	GO:0005721	pericentric heterochromatin	2/275	20/21737	0.0260797	0.180384	0.159566	CENPA/ESCO2	2
CC	GO:0035371	microtubule plus-end	2/275	20/21737	0.0260797	0.180384	0.159566	KIF2C/KIF18B	2
CC	GO:0071682	endocytic vesicle lumen	2/275	22/21737	0.0311887	0.211319	0.186931	SAA1/HP	2
CC	GO:0034399	nuclear periphery	5/275	151/21737	0.0432416	0.287124	0.253987	KIF4A/LMNB1/CENPF/BLM/UHRF1	5
CC	GO:0000790	nuclear chromatin	10/275	425/21737	0.044849	0.290394	0.25688	RAD51/E2F1/ASF1B/EZH2/RAD51AP1/CENPA/CDCA5/EME1/ESCO2/UHRF1	10
CC	GO:0097386	glial cell projection	2/275	27/21737	0.0454834	0.290394	0.25688	SLC7A11/CNGA3	2
CC	GO:0090543	Flemming body	2/275	28/21737	0.0485826	0.304329	0.269207	KIF14/CEP55	2
BP	GO:0000280	nuclear division	52/260	449/20610	6.87e-35	1.99e-31	1.79e-31	ANLN/TACC3/RAD51/ASPM/TRIP13/NDC80/RAD54L/TPX2/BIRC5/KIF4A/CDC6/MYBL2/NCAPG/TTK/CDC20/NEK2/CENPF/KIF14/NCAPH/MND1/KIF18A/CENPK/DLGAP5/PKMYT1/TOP2A/CDCA8/BRIP1/NUSAP1/CENPE/KIF2C/NUF2/CDCA5/MKI67/EME1/FBXO43/BUB1B/CDC25C/PTTG1/PLK1/CDT1/BUB1/UBE2C/HASPIN/AURKB/TEX19/MYBL1/KIF18B/FANCA/PRC1/KIFC1/EDN3/TOM1L2	52
BP	GO:0048285	organelle fission	53/260	493/20610	6.54e-34	9.47e-31	8.5e-31	ANLN/TACC3/RAD51/ASPM/TRIP13/NDC80/RAD54L/TPX2/BIRC5/KIF4A/CDC6/MYBL2/NCAPG/TTK/CDC20/NEK2/CENPF/KIF14/NCAPH/MND1/KIF18A/CENPK/DLGAP5/PKMYT1/TOP2A/CDCA8/BRIP1/NUSAP1/CENPE/KIF2C/NUF2/MTFR2/CDCA5/MKI67/EME1/FBXO43/BUB1B/CDC25C/PTTG1/PLK1/CDT1/BUB1/UBE2C/HASPIN/AURKB/TEX19/MYBL1/KIF18B/FANCA/PRC1/KIFC1/EDN3/TOM1L2	53
BP	GO:0140014	mitotic nuclear division	41/260	286/20610	2.94e-31	2.83e-28	2.54e-28	ANLN/TACC3/TRIP13/NDC80/TPX2/BIRC5/KIF4A/CDC6/MYBL2/NCAPG/TTK/CDC20/NEK2/CENPF/KIF14/NCAPH/KIF18A/CENPK/DLGAP5/PKMYT1/CDCA8/NUSAP1/CENPE/KIF2C/NUF2/CDCA5/MKI67/BUB1B/CDC25C/PTTG1/PLK1/CDT1/BUB1/UBE2C/HASPIN/AURKB/KIF18B/PRC1/KIFC1/EDN3/TOM1L2	41
BP	GO:0007059	chromosome segregation	42/260	340/20610	2.55e-29	1.84e-26	1.65e-26	TACC3/TRIP13/NDC80/BIRC5/KIF4A/CDC6/OIP5/NCAPG/TTK/CDC20/NEK2/CENPF/KIF14/NCAPH/KIF18A/CENPK/HJURP/DLGAP5/TOP2A/CDCA8/BRIP1/NUSAP1/CENPE/KIF2C/NUF2/CDCA5/MKI67/SPC25/SKA1/EME1/BUB1B/PTTG1/SKA3/PLK1/CDT1/BUB1/ESCO2/HASPIN/AURKB/KIF18B/PRC1/KIFC1	42
BP	GO:0000070	mitotic sister chromatid segregation	31/260	159/20610	4.93e-28	2.85e-25	2.56e-25	TACC3/TRIP13/NDC80/KIF4A/CDC6/NCAPG/TTK/CDC20/NEK2/CENPF/KIF14/NCAPH/KIF18A/CENPK/DLGAP5/CDCA8/NUSAP1/CENPE/KIF2C/NUF2/CDCA5/BUB1B/PTTG1/PLK1/CDT1/BUB1/HASPIN/AURKB/KIF18B/PRC1/KIFC1	31
BP	GO:0000819	sister chromatid segregation	33/260	194/20610	9.31e-28	4.49e-25	4.03e-25	TACC3/TRIP13/NDC80/KIF4A/CDC6/NCAPG/TTK/CDC20/NEK2/CENPF/KIF14/NCAPH/KIF18A/CENPK/DLGAP5/TOP2A/CDCA8/NUSAP1/CENPE/KIF2C/NUF2/CDCA5/BUB1B/PTTG1/PLK1/CDT1/BUB1/ESCO2/HASPIN/AURKB/KIF18B/PRC1/KIFC1	33
BP	GO:0098813	nuclear chromosome segregation	35/260	278/20610	8.44e-25	3.49e-22	3.13e-22	TACC3/TRIP13/NDC80/KIF4A/CDC6/NCAPG/TTK/CDC20/NEK2/CENPF/KIF14/NCAPH/KIF18A/CENPK/DLGAP5/TOP2A/CDCA8/BRIP1/NUSAP1/CENPE/KIF2C/NUF2/CDCA5/EME1/BUB1B/PTTG1/PLK1/CDT1/BUB1/ESCO2/HASPIN/AURKB/KIF18B/PRC1/KIFC1	35
BP	GO:0007088	regulation of mitotic nuclear division	25/260	175/20610	2.48e-19	8.96e-17	8.05e-17	ANLN/TACC3/TRIP13/NDC80/CDC6/TTK/CDC20/NEK2/CENPF/DLGAP5/PKMYT1/NUSAP1/CENPE/CDCA5/MKI67/BUB1B/CDC25C/PTTG1/PLK1/CDT1/BUB1/UBE2C/AURKB/EDN3/TOM1L2	25
BP	GO:0051783	regulation of nuclear division	26/260	201/20610	5.93e-19	1.91e-16	1.71e-16	ANLN/TACC3/TRIP13/NDC80/CDC6/TTK/CDC20/NEK2/CENPF/DLGAP5/PKMYT1/NUSAP1/CENPE/CDCA5/MKI67/FBXO43/BUB1B/CDC25C/PTTG1/PLK1/CDT1/BUB1/UBE2C/AURKB/EDN3/TOM1L2	26
BP	GO:0051983	regulation of chromosome segregation	19/260	106/20610	7.17e-17	2.08e-14	1.86e-14	TACC3/TRIP13/NDC80/CDC6/TTK/CDC20/NEK2/CENPF/DLGAP5/CENPE/KIF2C/CDCA5/MKI67/BUB1B/PTTG1/PLK1/CDT1/BUB1/AURKB	19
BP	GO:0051304	chromosome separation	18/260	93/20610	1.14e-16	2.99e-14	2.68e-14	TACC3/TRIP13/NDC80/CDC6/TTK/CDC20/CENPF/NCAPH/DLGAP5/TOP2A/CENPE/EME1/BUB1B/PTTG1/PLK1/CDT1/BUB1/AURKB	18
BP	GO:0051321	meiotic cell cycle	27/260	275/20610	1.55e-16	3.73e-14	3.35e-14	RAD51/ASPM/TRIP13/RAD54L/TTK/CDC20/NEK2/NCAPH/MND1/KIF18A/PKMYT1/TOP2A/BRIP1/NUF2/EME1/FBXO43/BUB1B/CDC25C/PTTG1/PLK1/BUB1/EXO1/TEX19/FAM9A/MYBL1/FANCA/XRCC2	27
BP	GO:0010965	regulation of mitotic sister chromatid separation	15/260	57/20610	2.99e-16	6.66e-14	5.98e-14	TACC3/TRIP13/NDC80/CDC6/TTK/CDC20/CENPF/DLGAP5/CENPE/BUB1B/PTTG1/PLK1/CDT1/BUB1/AURKB	15
BP	GO:0051306	mitotic sister chromatid separation	15/260	60/20610	6.98e-16	1.44e-13	1.29e-13	TACC3/TRIP13/NDC80/CDC6/TTK/CDC20/CENPF/DLGAP5/CENPE/BUB1B/PTTG1/PLK1/CDT1/BUB1/AURKB	15
BP	GO:1905818	regulation of chromosome separation	15/260	63/20610	1.55e-15	2.99e-13	2.68e-13	TACC3/TRIP13/NDC80/CDC6/TTK/CDC20/CENPF/DLGAP5/CENPE/BUB1B/PTTG1/PLK1/CDT1/BUB1/AURKB	15
BP	GO:0007091	metaphase/anaphase transition of mitotic cell cycle	14/260	54/20610	3.77e-15	6.82e-13	6.12e-13	TACC3/TRIP13/NDC80/CDC6/TTK/CDC20/CENPF/DLGAP5/CENPE/BUB1B/PLK1/CDT1/BUB1/AURKB	14
BP	GO:0033045	regulation of sister chromatid segregation	16/260	82/20610	5.14e-15	8.76e-13	7.87e-13	TACC3/TRIP13/NDC80/CDC6/TTK/CDC20/CENPF/DLGAP5/CENPE/CDCA5/BUB1B/PTTG1/PLK1/CDT1/BUB1/AURKB	16
BP	GO:0033047	regulation of mitotic sister chromatid segregation	15/260	69/20610	6.72e-15	1.08e-12	9.7e-13	TACC3/TRIP13/NDC80/CDC6/TTK/CDC20/CENPF/DLGAP5/CENPE/BUB1B/PTTG1/PLK1/CDT1/BUB1/AURKB	15
BP	GO:0044784	metaphase/anaphase transition of cell cycle	14/260	57/20610	8.64e-15	1.32e-12	1.18e-12	TACC3/TRIP13/NDC80/CDC6/TTK/CDC20/CENPF/DLGAP5/CENPE/BUB1B/PLK1/CDT1/BUB1/AURKB	14
BP	GO:0000075	cell cycle checkpoint	24/260	251/20610	1.46e-14	2.11e-12	1.89e-12	TRIP13/GTSE1/NDC80/CDC45/CDC6/E2F1/TTK/CDC20/CENPF/E2F8/TOP2A/BRIP1/TICRR/DTL/HMGA2/EME1/BUB1B/CDC25C/E2F7/PLK1/CDT1/BUB1/AURKB/BLM	24
BP	GO:1903046	meiotic cell cycle process	22/260	209/20610	2.62e-14	3.61e-12	3.24e-12	RAD51/ASPM/TRIP13/RAD54L/TTK/CDC20/NCAPH/MND1/KIF18A/TOP2A/BRIP1/NUF2/EME1/FBXO43/BUB1B/CDC25C/PTTG1/PLK1/BUB1/TEX19/MYBL1/FANCA	22
BP	GO:0030071	regulation of mitotic metaphase/anaphase transition	13/260	51/20610	4.72e-14	6.21e-12	5.58e-12	TRIP13/NDC80/CDC6/TTK/CDC20/CENPF/DLGAP5/CENPE/BUB1B/PLK1/CDT1/BUB1/AURKB	13
BP	GO:0007093	mitotic cell cycle checkpoint	21/260	193/20610	5.33e-14	6.29e-12	5.65e-12	TRIP13/GTSE1/NDC80/CDC6/E2F1/TTK/CDC20/CENPF/E2F8/TOP2A/TICRR/HMGA2/EME1/BUB1B/CDC25C/E2F7/PLK1/CDT1/BUB1/AURKB/BLM	21
BP	GO:0140013	meiotic nuclear division	21/260	193/20610	5.33e-14	6.29e-12	5.65e-12	RAD51/ASPM/TRIP13/RAD54L/TTK/CDC20/NCAPH/MND1/KIF18A/TOP2A/BRIP1/NUF2/EME1/FBXO43/BUB1B/PTTG1/PLK1/BUB1/TEX19/MYBL1/FANCA	21
BP	GO:1902850	microtubule cytoskeleton organization involved in mitosis	19/260	150/20610	5.43e-14	6.29e-12	5.65e-12	TACC3/WDR62/NDC80/TPX2/BIRC5/KIF4A/MYBL2/TTK/CENPA/CDC20/NEK2/NUSAP1/CENPE/NUF2/SPC25/PLK1/AURKB/PRC1/KIFC1	19
BP	GO:1902099	regulation of metaphase/anaphase transition of cell cycle	13/260	54/20610	1.06e-13	1.18e-11	1.06e-11	TRIP13/NDC80/CDC6/TTK/CDC20/CENPF/DLGAP5/CENPE/BUB1B/PLK1/CDT1/BUB1/AURKB	13
BP	GO:0007052	mitotic spindle organization	17/260	123/20610	2.78e-13	2.98e-11	2.67e-11	TACC3/WDR62/NDC80/TPX2/BIRC5/KIF4A/MYBL2/TTK/CDC20/NEK2/CENPE/NUF2/SPC25/PLK1/AURKB/PRC1/KIFC1	17
BP	GO:0051784	negative regulation of nuclear division	13/260	61/20610	5.82e-13	6.02e-11	5.4e-11	TRIP13/NDC80/TTK/CDC20/CENPF/FBXO43/BUB1B/PTTG1/PLK1/CDT1/BUB1/AURKB/TOM1L2	13
BP	GO:0010948	negative regulation of cell cycle process	28/260	424/20610	9.34e-13	9.32e-11	8.37e-11	RAD51/TRIP13/GTSE1/NDC80/CDC6/E2F1/EZH2/TTK/CDC20/NEK2/CENPF/E2F8/TICRR/DTL/HMGA2/FBXO43/BUB1B/CDC25C/PTTG1/E2F7/PLK1/CDT1/BUB1/RRM2/AURKB/BLM/FAM107A/TOM1L2	28
BP	GO:2000816	negative regulation of mitotic sister chromatid separation	11/260	39/20610	1.28e-12	1.23e-10	1.11e-10	TRIP13/NDC80/TTK/CDC20/CENPF/BUB1B/PTTG1/PLK1/CDT1/BUB1/AURKB	11
BP	GO:1905819	negative regulation of chromosome separation	11/260	40/20610	1.74e-12	1.63e-10	1.46e-10	TRIP13/NDC80/TTK/CDC20/CENPF/BUB1B/PTTG1/PLK1/CDT1/BUB1/AURKB	11
BP	GO:0045839	negative regulation of mitotic nuclear division	12/260	53/20610	2.13e-12	1.92e-10	1.73e-10	TRIP13/NDC80/TTK/CDC20/CENPF/BUB1B/PTTG1/PLK1/CDT1/BUB1/AURKB/TOM1L2	12
BP	GO:0033048	negative regulation of mitotic sister chromatid segregation	11/260	43/20610	4.2e-12	3.68e-10	3.31e-10	TRIP13/NDC80/TTK/CDC20/CENPF/BUB1B/PTTG1/PLK1/CDT1/BUB1/AURKB	11
BP	GO:0033046	negative regulation of sister chromatid segregation	11/260	45/20610	7.24e-12	6.17e-10	5.54e-10	TRIP13/NDC80/TTK/CDC20/CENPF/BUB1B/PTTG1/PLK1/CDT1/BUB1/AURKB	11
BP	GO:0007094	mitotic spindle assembly checkpoint	10/260	34/20610	8.63e-12	6.57e-10	5.9e-10	TRIP13/NDC80/TTK/CDC20/CENPF/BUB1B/PLK1/CDT1/BUB1/AURKB	10
BP	GO:0031577	spindle checkpoint	10/260	34/20610	8.63e-12	6.57e-10	5.9e-10	TRIP13/NDC80/TTK/CDC20/CENPF/BUB1B/PLK1/CDT1/BUB1/AURKB	10
BP	GO:0071173	spindle assembly checkpoint	10/260	34/20610	8.63e-12	6.57e-10	5.9e-10	TRIP13/NDC80/TTK/CDC20/CENPF/BUB1B/PLK1/CDT1/BUB1/AURKB	10
BP	GO:0071174	mitotic spindle checkpoint	10/260	34/20610	8.63e-12	6.57e-10	5.9e-10	TRIP13/NDC80/TTK/CDC20/CENPF/BUB1B/PLK1/CDT1/BUB1/AURKB	10
BP	GO:0051985	negative regulation of chromosome segregation	11/260	46/20610	9.41e-12	6.99e-10	6.27e-10	TRIP13/NDC80/TTK/CDC20/CENPF/BUB1B/PTTG1/PLK1/CDT1/BUB1/AURKB	11
BP	GO:0007051	spindle organization	19/260	202/20610	1.19e-11	8.61e-10	7.73e-10	TACC3/ASPM/WDR62/NDC80/TPX2/BIRC5/KIF4A/MYBL2/TTK/CDC20/NEK2/CENPE/NUF2/SPC25/TRIM36/PLK1/AURKB/PRC1/KIFC1	19
BP	GO:0045841	negative regulation of mitotic metaphase/anaphase transition	10/260	36/20610	1.64e-11	1.16e-09	1.04e-09	TRIP13/NDC80/TTK/CDC20/CENPF/BUB1B/PLK1/CDT1/BUB1/AURKB	10
BP	GO:1902100	negative regulation of metaphase/anaphase transition of cell cycle	10/260	37/20610	2.22e-11	1.53e-09	1.37e-09	TRIP13/NDC80/TTK/CDC20/CENPF/BUB1B/PLK1/CDT1/BUB1/AURKB	10
BP	GO:0071103	DNA conformation change	24/260	357/20610	2.97e-11	2e-09	1.79e-09	RAD51/POLQ/RAD54L/CDC45/CENPM/CENPI/OIP5/ASF1B/NCAPG/CENPA/NCAPH/CENPK/HJURP/GINS2/TOP2A/BRIP1/NUSAP1/DQX1/CDCA5/HMGA2/CENPU/CENPH/ERCC6L/BLM	24
BP	GO:1901988	negative regulation of cell cycle phase transition	22/260	301/20610	4.09e-11	2.69e-09	2.42e-09	TRIP13/GTSE1/NDC80/CDC6/E2F1/EZH2/TTK/CDC20/CENPF/E2F8/TICRR/DTL/HMGA2/BUB1B/CDC25C/E2F7/PLK1/CDT1/BUB1/AURKB/BLM/FAM107A	22
BP	GO:0045930	negative regulation of mitotic cell cycle	25/260	400/20610	5.4e-11	3.47e-09	3.12e-09	TRIP13/GTSE1/NDC80/CDC6/E2F1/EZH2/TTK/CDC20/CENPF/E2F8/TOP2A/TICRR/HMGA2/EME1/BUB1B/CDC25C/PTTG1/E2F7/PLK1/CDT1/BUB1/AURKB/BLM/FAM107A/TOM1L2	25
BP	GO:1901991	negative regulation of mitotic cell cycle phase transition	21/260	282/20610	8.16e-11	5.14e-09	4.61e-09	TRIP13/GTSE1/NDC80/CDC6/E2F1/EZH2/TTK/CDC20/CENPF/E2F8/TICRR/HMGA2/BUB1B/CDC25C/E2F7/PLK1/CDT1/BUB1/AURKB/BLM/FAM107A	21
BP	GO:0051383	kinetochore organization	8/260	22/20610	1.58e-10	9.74e-09	8.74e-09	NDC80/CENPA/CENPF/CENPK/CENPE/NUF2/CENPH/CDT1	8
BP	GO:0051310	metaphase plate congression	11/260	65/20610	5.11e-10	3.08e-08	2.77e-08	NDC80/CENPF/KIF14/KIF18A/CDCA8/CENPE/KIF2C/NUF2/CDCA5/CDT1/KIFC1	11
BP	GO:0007080	mitotic metaphase plate congression	10/260	50/20610	5.66e-10	3.34e-08	3e-08	NDC80/KIF14/KIF18A/CDCA8/CENPE/KIF2C/NUF2/CDCA5/CDT1/KIFC1	10
BP	GO:0051303	establishment of chromosome localization	12/260	84/20610	6.37e-10	3.69e-08	3.31e-08	NDC80/CENPF/KIF14/KIF18A/DLGAP5/CDCA8/CENPE/KIF2C/NUF2/CDCA5/CDT1/KIFC1	12
BP	GO:0050000	chromosome localization	12/260	85/20610	7.33e-10	4.16e-08	3.74e-08	NDC80/CENPF/KIF14/KIF18A/DLGAP5/CDCA8/CENPE/KIF2C/NUF2/CDCA5/CDT1/KIFC1	12
BP	GO:0006260	DNA replication	20/260	290/20610	9.01e-10	5.02e-08	4.5e-08	RAD51/POLQ/MCM10/ORC6/CDC45/CDC6/E2F8/GINS2/BRIP1/TICRR/DTL/CCNA2/EME1/E2F7/PCLAF/CDT1/ESCO2/RRM2/EXO1/BLM	20
BP	GO:0031570	DNA integrity checkpoint	16/260	188/20610	2.27e-09	1.24e-07	1.11e-07	GTSE1/CDC45/CDC6/E2F1/E2F8/TOP2A/BRIP1/TICRR/DTL/HMGA2/EME1/CDC25C/E2F7/PLK1/CDT1/BLM	16
BP	GO:0034508	centromere complex assembly	10/260	58/20610	2.63e-09	1.41e-07	1.27e-07	CENPM/CENPI/OIP5/CENPA/CENPF/CENPK/HJURP/CENPE/CENPU/CENPH	10
BP	GO:0090068	positive regulation of cell cycle process	20/260	319/20610	4.66e-09	2.45e-07	2.2e-07	GTSE1/TP73/NDC80/CDC45/CDC6/E2F1/EZH2/KIF14/DLGAP5/E2F8/NUSAP1/DTL/CDCA5/HMGA2/CDC25C/E2F7/CDT1/UBE2C/AURKB/EDN3	20
BP	GO:0000910	cytokinesis	15/260	179/20610	8.97e-09	4.64e-07	4.16e-07	ANLN/KIF4A/CDC6/KIF20A/CENPA/KIF14/E2F8/NUSAP1/CEP55/TRIM36/E2F7/PLK1/CDT1/AURKB/PRC1	15
BP	GO:0044839	cell cycle G2/M phase transition	19/260	304/20610	1.21e-08	6.12e-07	5.5e-07	HMMR/GTSE1/TPX2/CDC6/FOXM1/NEK2/CENPF/KIF14/PKMYT1/TICRR/DTL/CCNA2/HMGA2/CCNB2/CDC25C/MELK/PLK1/AURKB/BLM	19
BP	GO:0000086	G2/M transition of mitotic cell cycle	18/260	285/20610	2.51e-08	1.25e-06	1.13e-06	HMMR/TPX2/CDC6/FOXM1/NEK2/CENPF/KIF14/PKMYT1/TICRR/DTL/CCNA2/HMGA2/CCNB2/CDC25C/MELK/PLK1/AURKB/BLM	18
BP	GO:0006336	DNA replication-independent nucleosome assembly	9/260	58/20610	4.38e-08	2.15e-06	1.93e-06	CENPM/CENPI/OIP5/ASF1B/CENPA/CENPK/HJURP/CENPU/CENPH	9
BP	GO:0045132	meiotic chromosome segregation	11/260	99/20610	4.93e-08	2.38e-06	2.14e-06	TRIP13/TTK/NCAPH/TOP2A/BRIP1/NUF2/EME1/BUB1B/PTTG1/PLK1/BUB1	11
BP	GO:0034724	DNA replication-independent nucleosome organization	9/260	59/20610	5.11e-08	2.42e-06	2.18e-06	CENPM/CENPI/OIP5/ASF1B/CENPA/CENPK/HJURP/CENPU/CENPH	9
BP	GO:0051782	negative regulation of cell division	6/260	18/20610	6.22e-08	2.9e-06	2.61e-06	ASPM/ORC6/E2F8/E2F7/AURKB/BLM	6
BP	GO:0033044	regulation of chromosome organization	20/260	373/20610	6.35e-08	2.92e-06	2.62e-06	TACC3/TRIP13/NDC80/CDC45/CDC6/TTK/CDC20/NEK2/CENPF/DLGAP5/TOP2A/CENPE/CDCA5/MKI67/BUB1B/PTTG1/PLK1/CDT1/BUB1/AURKB	20
BP	GO:0034080	CENP-A containing nucleosome assembly	8/260	45/20610	8.29e-08	3.69e-06	3.32e-06	CENPM/CENPI/OIP5/CENPA/CENPK/HJURP/CENPU/CENPH	8
BP	GO:0061641	CENP-A containing chromatin organization	8/260	45/20610	8.29e-08	3.69e-06	3.32e-06	CENPM/CENPI/OIP5/CENPA/CENPK/HJURP/CENPU/CENPH	8
BP	GO:0006261	DNA-dependent DNA replication	13/260	159/20610	1.19e-07	5.23e-06	4.7e-06	RAD51/POLQ/MCM10/ORC6/CDC45/CDC6/E2F8/GINS2/TICRR/EME1/E2F7/CDT1/BLM	13
BP	GO:0045787	positive regulation of cell cycle	21/260	426/20610	1.22e-07	5.28e-06	4.74e-06	GTSE1/TP73/NDC80/CDC45/CDC6/E2F1/EZH2/KIF14/DLGAP5/E2F8/NUSAP1/DTL/CDCA5/HMGA2/CDC25C/E2F7/CDT1/CDK5R2/UBE2C/AURKB/EDN3	21
BP	GO:0031055	chromatin remodeling at centromere	8/260	49/20610	1.66e-07	7.07e-06	6.35e-06	CENPM/CENPI/OIP5/CENPA/CENPK/HJURP/CENPU/CENPH	8
BP	GO:0061982	meiosis I cell cycle process	12/260	137/20610	1.74e-07	7.28e-06	6.54e-06	RAD51/TRIP13/RAD54L/MND1/TOP2A/BRIP1/EME1/CDC25C/PTTG1/PLK1/TEX19/MYBL1	12
BP	GO:0034502	protein localization to chromosome	10/260	89/20610	1.82e-07	7.53e-06	6.76e-06	NDC80/EZH2/TTK/CENPA/CDCA5/PLK1/CDT1/ESCO2/HASPIN/AURKB	10
BP	GO:0008608	attachment of spindle microtubules to kinetochore	7/260	34/20610	1.89e-07	7.69e-06	6.91e-06	NDC80/NEK2/CENPE/KIF2C/NUF2/CDT1/AURKB	7
BP	GO:0090307	mitotic spindle assembly	9/260	69/20610	2.06e-07	8.3e-06	7.45e-06	TPX2/BIRC5/KIF4A/MYBL2/CDC20/NEK2/PLK1/AURKB/KIFC1	9
BP	GO:0006323	DNA packaging	15/260	230/20610	2.49e-07	9.89e-06	8.88e-06	CENPM/CENPI/OIP5/ASF1B/NCAPG/CENPA/NCAPH/CENPK/HJURP/TOP2A/NUSAP1/CDCA5/HMGA2/CENPU/CENPH	15
BP	GO:0071459	protein localization to chromosome, centromeric region	6/260	23/20610	3.21e-07	1.26e-05	1.13e-05	NDC80/TTK/CENPA/CDT1/HASPIN/AURKB	6
BP	GO:0006302	double-strand break repair	16/260	268/20610	3.28e-07	1.27e-05	1.14e-05	RAD51/POLQ/TRIP13/RAD54L/CDC45/EYA1/FOXM1/RAD51AP1/GINS2/BRIP1/CDCA5/HMGA2/EME1/ESCO2/XRCC2/BLM	16
BP	GO:0051315	attachment of mitotic spindle microtubules to kinetochore	5/260	13/20610	3.64e-07	1.39e-05	1.25e-05	NDC80/CENPE/KIF2C/NUF2/CDT1	5
BP	GO:0000281	mitotic cytokinesis	9/260	74/20610	3.81e-07	1.43e-05	1.29e-05	ANLN/KIF4A/KIF20A/CENPA/NUSAP1/CEP55/TRIM36/PLK1/CDT1	9
BP	GO:0006953	acute-phase response	8/260	57/20610	5.58e-07	2.07e-05	1.86e-05	LBP/CRP/SAA2/SAA4/MBL2/SAA1/F2/HP	8
BP	GO:0051302	regulation of cell division	13/260	182/20610	5.71e-07	2.09e-05	1.88e-05	ASPM/ORC6/CDC6/MDK/KIF20A/KIF14/E2F8/E2F7/PLK1/AURKB/KIF18B/BLM/PRC1	13
BP	GO:2001251	negative regulation of chromosome organization	12/260	154/20610	6.18e-07	2.24e-05	2.01e-05	TRIP13/NDC80/TTK/CDC20/CENPF/TOP2A/BUB1B/PTTG1/PLK1/CDT1/BUB1/AURKB	12
BP	GO:0044843	cell cycle G1/S phase transition	17/260	318/20610	6.62e-07	2.37e-05	2.12e-05	MCM10/GTSE1/ORC6/CDC45/CDC6/CDKN3/E2F1/EZH2/KIF14/E2F8/CCNA2/CDC25C/E2F7/CDT1/RRM2/IQGAP3/FAM107A	17
BP	GO:0061640	cytoskeleton-dependent cytokinesis	10/260	103/20610	7.24e-07	2.56e-05	2.29e-05	ANLN/KIF4A/KIF20A/CENPA/NUSAP1/CEP55/TRIM36/PLK1/CDT1/AURKB	10
BP	GO:0044774	mitotic DNA integrity checkpoint	11/260	130/20610	8.07e-07	2.81e-05	2.53e-05	GTSE1/CDC6/E2F1/E2F8/TOP2A/TICRR/HMGA2/EME1/CDC25C/E2F7/BLM	11
BP	GO:0007127	meiosis I	11/260	131/20610	8.71e-07	3e-05	2.69e-05	RAD51/TRIP13/RAD54L/MND1/TOP2A/BRIP1/EME1/PTTG1/PLK1/TEX19/MYBL1	11
BP	GO:0043486	histone exchange	8/260	62/20610	1.08e-06	3.68e-05	3.31e-05	CENPM/CENPI/OIP5/CENPA/CENPK/HJURP/CENPU/CENPH	8
BP	GO:0000083	regulation of transcription involved in G1/S transition of mitotic cell cycle	6/260	28/20610	1.14e-06	3.82e-05	3.43e-05	CDC45/CDC6/E2F1/E2F7/CDT1/RRM2	6
BP	GO:0007131	reciprocal meiotic recombination	8/260	63/20610	1.22e-06	4.08e-05	3.66e-05	RAD51/TRIP13/RAD54L/MND1/TOP2A/BRIP1/EME1/TEX19	8
BP	GO:0035825	homologous recombination	8/260	64/20610	1.38e-06	4.56e-05	4.09e-05	RAD51/TRIP13/RAD54L/MND1/TOP2A/BRIP1/EME1/TEX19	8
BP	GO:0000082	G1/S transition of mitotic cell cycle	16/260	299/20610	1.4e-06	4.56e-05	4.09e-05	MCM10/GTSE1/ORC6/CDC45/CDC6/CDKN3/E2F1/EZH2/KIF14/E2F8/CDC25C/E2F7/CDT1/RRM2/IQGAP3/FAM107A	16
BP	GO:0051382	kinetochore assembly	5/260	17/20610	1.68e-06	5.41e-05	4.85e-05	CENPA/CENPF/CENPK/CENPE/CENPH	5
BP	GO:0006310	DNA recombination	16/260	314/20610	2.64e-06	8.41e-05	7.55e-05	RAD51/POLQ/TRIP13/RAD54L/CDC45/RAD51AP1/MND1/GINS2/TOP2A/BRIP1/EME1/EXO1/ZSCAN4/TEX19/XRCC2/BLM	16
BP	GO:0034501	protein localization to kinetochore	5/260	19/20610	3.09e-06	9.73e-05	8.74e-05	NDC80/TTK/CDT1/HASPIN/AURKB	5
BP	GO:1902749	regulation of cell cycle G2/M phase transition	14/260	250/20610	3.82e-06	0.000118894	0.000106736	HMMR/GTSE1/TPX2/CDC6/NEK2/CENPF/KIF14/TICRR/DTL/HMGA2/CDC25C/PLK1/AURKB/BLM	14
BP	GO:0032392	DNA geometric change	10/260	129/20610	5.66e-06	0.000174433	0.000156595	RAD51/POLQ/RAD54L/CDC45/GINS2/TOP2A/BRIP1/DQX1/ERCC6L/BLM	10
BP	GO:0006270	DNA replication initiation	6/260	38/20610	7.49e-06	0.000228135	0.000204805	MCM10/ORC6/CDC45/CDC6/TICRR/CDT1	6
BP	GO:0000079	regulation of cyclin-dependent protein serine/threonine kinase activity	9/260	106/20610	7.97e-06	0.000240419	0.000215833	CDC6/CDKN3/PKMYT1/CCNA2/CCNB2/CDC25C/PLK1/CDK5R2/BLM	9
BP	GO:0010389	regulation of G2/M transition of mitotic cell cycle	13/260	233/20610	8.84e-06	0.000263878	0.000236893	HMMR/TPX2/CDC6/NEK2/CENPF/KIF14/TICRR/DTL/HMGA2/CDC25C/PLK1/AURKB/BLM	13
BP	GO:0051225	spindle assembly	10/260	136/20610	9.06e-06	0.000267753	0.000240371	ASPM/TPX2/BIRC5/KIF4A/MYBL2/CDC20/NEK2/PLK1/AURKB/KIFC1	10
BP	GO:1904029	regulation of cyclin-dependent protein kinase activity	9/260	110/20610	1.08e-05	0.000315532	0.000283265	CDC6/CDKN3/PKMYT1/CCNA2/CCNB2/CDC25C/PLK1/CDK5R2/BLM	9
BP	GO:0007062	sister chromatid cohesion	7/260	61/20610	1.14e-05	0.000331366	0.000297479	CDC20/CDCA5/BUB1B/PLK1/BUB1/ESCO2/HASPIN	7
BP	GO:1901989	positive regulation of cell cycle phase transition	9/260	113/20610	1.34e-05	0.000384819	0.000345466	CDC45/CDC6/EZH2/DLGAP5/DTL/CDCA5/CDC25C/CDT1/UBE2C	9
BP	GO:0065004	protein-DNA complex assembly	14/260	281/20610	1.45e-05	0.000410661	0.000368665	RAD51/CDC45/CENPM/CENPI/OIP5/ASF1B/CENPA/CENPF/CENPK/HJURP/CENPE/CENPU/CENPH/CDT1	14
BP	GO:0000077	DNA damage checkpoint	11/260	176/20610	1.52e-05	0.000421875	0.000378733	GTSE1/E2F1/E2F8/BRIP1/DTL/HMGA2/EME1/CDC25C/E2F7/PLK1/BLM	11
BP	GO:0045931	positive regulation of mitotic cell cycle	11/260	176/20610	1.52e-05	0.000421875	0.000378733	NDC80/CDC45/CDC6/DLGAP5/NUSAP1/DTL/CDCA5/CDC25C/CDT1/UBE2C/EDN3	11
BP	GO:0009314	response to radiation	19/260	488/20610	1.53e-05	0.000421875	0.000378733	RAD51/RAD54L/PPEF1/EYA1/NMU/RAD51AP1/GUCY2D/TICRR/DTL/HMGA2/SLC7A11/CACNA2D4/IKBIP/PCLAF/PBK/AURKB/XRCC2/BLM/MAPK10	19
BP	GO:0043044	ATP-dependent chromatin remodeling	8/260	92/20610	2.15e-05	0.00058695	0.000526926	CENPM/CENPI/OIP5/CENPA/CENPK/HJURP/CENPU/CENPH	8
BP	GO:0032508	DNA duplex unwinding	9/260	120/20610	2.18e-05	0.000589351	0.000529082	RAD51/POLQ/CDC45/GINS2/TOP2A/BRIP1/DQX1/ERCC6L/BLM	9
BP	GO:0032465	regulation of cytokinesis	8/260	94/20610	2.52e-05	0.000674165	0.000605222	CDC6/KIF20A/KIF14/E2F8/E2F7/PLK1/AURKB/PRC1	8
BP	GO:0022412	cellular process involved in reproduction in multicellular organism	16/260	377/20610	2.6e-05	0.000690563	0.000619943	ASPM/TRIP13/MDK/TTK/NCAPH/KIF18A/PAEP/TOP2A/BRIP1/PLK1/TEX19/FAM9A/MYBL1/FANCA/TDRD5/WT1	16
BP	GO:0030261	chromosome condensation	6/260	47/20610	2.65e-05	0.000696907	0.000625639	NCAPG/NCAPH/TOP2A/NUSAP1/CDCA5/HMGA2	6
BP	GO:0051052	regulation of DNA metabolic process	18/260	465/20610	2.78e-05	0.000723929	0.000649898	RAD51/POLQ/CDC6/EYA1/FOXM1/RAD51AP1/NEK2/E2F8/TICRR/CCNA2/HMGA2/E2F7/CDT1/ESCO2/AURKB/ZSCAN4/BLM/WT1	18
BP	GO:1901992	positive regulation of mitotic cell cycle phase transition	8/260	97/20610	3.16e-05	0.000817024	0.000733473	CDC45/CDC6/DLGAP5/DTL/CDCA5/CDC25C/CDT1/UBE2C	8
BP	GO:0051445	regulation of meiotic cell cycle	6/260	52/20610	4.76e-05	0.00122026	0.00109547	ASPM/TRIP13/TTK/CDC20/FBXO43/CDC25C	6
BP	GO:0000076	DNA replication checkpoint	4/260	17/20610	5.18e-05	0.00130288	0.00116964	CDC45/CDC6/TICRR/CDT1	4
BP	GO:0007076	mitotic chromosome condensation	4/260	17/20610	5.18e-05	0.00130288	0.00116964	NCAPG/NCAPH/NUSAP1/CDCA5	4
BP	GO:0045840	positive regulation of mitotic nuclear division	6/260	53/20610	5.31e-05	0.00132641	0.00119077	DLGAP5/NUSAP1/CDCA5/CDT1/UBE2C/EDN3	6
BP	GO:0051443	positive regulation of ubiquitin-protein transferase activity	5/260	34/20610	6.34e-05	0.00156933	0.00140884	MAGEC2/TRIB3/CDC20/PLK1/UBE2C	5
BP	GO:0071824	protein-DNA complex subunit organization	14/260	323/20610	6.65e-05	0.00163129	0.00146447	RAD51/CDC45/CENPM/CENPI/OIP5/ASF1B/CENPA/CENPF/CENPK/HJURP/CENPE/CENPU/CENPH/CDT1	14
BP	GO:0007143	female meiotic nuclear division	5/260	35/20610	7.32e-05	0.00176684	0.00158616	TRIP13/TTK/NCAPH/TOP2A/PLK1	5
BP	GO:0048665	neuron fate specification	5/260	35/20610	7.32e-05	0.00176684	0.00158616	DMRT3/EYA1/NKX2-2/MNX1/SOX1	5
BP	GO:0072401	signal transduction involved in DNA integrity checkpoint	7/260	82/20610	7.97e-05	0.00189037	0.00169705	GTSE1/E2F1/E2F8/DTL/CDC25C/E2F7/PLK1	7
BP	GO:0072422	signal transduction involved in DNA damage checkpoint	7/260	82/20610	7.97e-05	0.00189037	0.00169705	GTSE1/E2F1/E2F8/DTL/CDC25C/E2F7/PLK1	7
BP	GO:0072395	signal transduction involved in cell cycle checkpoint	7/260	83/20610	8.61e-05	0.00202593	0.00181875	GTSE1/E2F1/E2F8/DTL/CDC25C/E2F7/PLK1	7
BP	GO:0031497	chromatin assembly	10/260	183/20610	0.000114965	0.00268406	0.00240958	CENPM/CENPI/OIP5/ASF1B/CENPA/CENPK/HJURP/HMGA2/CENPU/CENPH	10
BP	GO:0006275	regulation of DNA replication	8/260	119/20610	0.000135209	0.00310658	0.00278889	CDC6/E2F8/TICRR/CCNA2/E2F7/CDT1/ESCO2/BLM	8
BP	GO:0071156	regulation of cell cycle arrest	8/260	119/20610	0.000135209	0.00310658	0.00278889	GTSE1/TP73/E2F1/FOXM1/E2F8/HMGA2/CDC25C/E2F7	8
BP	GO:0044773	mitotic DNA damage checkpoint	8/260	120/20610	0.00014331	0.0032668	0.00293273	GTSE1/E2F1/E2F8/HMGA2/EME1/CDC25C/E2F7/BLM	8
BP	GO:0072331	signal transduction by p53 class mediator	13/260	306/20610	0.000147371	0.00333313	0.00299227	E2F2/GTSE1/TP73/TPX2/E2F1/FOXM1/E2F8/BRIP1/CDC25C/E2F7/EXO1/AURKB/BLM	13
BP	GO:0010212	response to ionizing radiation	9/260	154/20610	0.000152092	0.00341323	0.00306418	RAD51/RAD54L/EYA1/RAD51AP1/TICRR/HMGA2/IKBIP/XRCC2/BLM	9
BP	GO:0071158	positive regulation of cell cycle arrest	7/260	92/20610	0.000164979	0.00367396	0.00329825	GTSE1/TP73/E2F1/E2F8/HMGA2/CDC25C/E2F7	7
BP	GO:0002526	acute inflammatory response	10/260	197/20610	0.000209849	0.0046375	0.00416326	TREM1/LBP/CRP/SAA2/SAA4/MBL2/SAA1/IL20RB/F2/HP	10
BP	GO:0051785	positive regulation of nuclear division	6/260	68/20610	0.00021643	0.00474671	0.00426129	DLGAP5/NUSAP1/CDCA5/CDT1/UBE2C/EDN3	6
BP	GO:0007548	sex differentiation	12/260	277/20610	0.0002208	0.00480615	0.00431465	PTPRN/DMRT3/ASPM/CENPI/KIF18A/BRIP1/GATA4/TEX19/FANCA/TYRO3/WT1/SRD5A2	12
BP	GO:0051231	spindle elongation	3/260	10/20610	0.000223041	0.00481869	0.00432591	KIF4A/AURKB/PRC1	3
BP	GO:0006334	nucleosome assembly	9/260	163/20610	0.00023301	0.00496002	0.0044528	CENPM/CENPI/OIP5/ASF1B/CENPA/CENPK/HJURP/CENPU/CENPH	9
BP	GO:0046661	male sex differentiation	9/260	163/20610	0.00023301	0.00496002	0.0044528	DMRT3/ASPM/KIF18A/BRIP1/GATA4/TEX19/FANCA/WT1/SRD5A2	9
BP	GO:2000045	regulation of G1/S transition of mitotic cell cycle	10/260	202/20610	0.000256748	0.00542544	0.00487061	GTSE1/CDC45/CDC6/E2F1/EZH2/KIF14/E2F8/CDC25C/E2F7/FAM107A	10
BP	GO:0045835	negative regulation of meiotic nuclear division	3/260	11/20610	0.000303825	0.00637372	0.00572192	TRIP13/TTK/FBXO43	3
BP	GO:0070192	chromosome organization involved in meiotic cell cycle	6/260	73/20610	0.000319411	0.00665248	0.00597217	RAD51/TRIP13/NCAPH/BRIP1/BUB1B/BUB1	6
BP	GO:0030900	forebrain development	15/260	423/20610	0.00033309	0.00688783	0.00618345	TACC3/ASPM/WDR62/E2F1/EZH2/LHX2/MDK/OTX1/KIF14/SLC7A11/PITX2/CDK5R2/OTP/SOX1/TYRO3	15
BP	GO:0010639	negative regulation of organelle organization	15/260	424/20610	0.000341477	0.00701118	0.0062942	TRIP13/NDC80/TTK/CDC20/NEK2/CENPF/TOP2A/FBXO43/BUB1B/PTTG1/PLK1/CDT1/BUB1/AURKB/TOM1L2	15
BP	GO:0051307	meiotic chromosome separation	4/260	27/20610	0.000345596	0.00704577	0.00632525	TTK/NCAPH/TOP2A/EME1	4
BP	GO:0006333	chromatin assembly or disassembly	10/260	211/20610	0.000363315	0.00735522	0.00660305	CENPM/CENPI/OIP5/ASF1B/CENPA/CENPK/HJURP/HMGA2/CENPU/CENPH	10
BP	GO:2000105	positive regulation of DNA-dependent DNA replication	3/260	12/20610	0.000401329	0.00806838	0.00724328	E2F8/E2F7/CDT1	3
BP	GO:0007140	male meiotic nuclear division	5/260	50/20610	0.000409793	0.00813855	0.00730627	TRIP13/KIF18A/TEX19/MYBL1/FANCA	5
BP	GO:0008584	male gonad development	8/260	140/20610	0.000410441	0.00813855	0.00730627	ASPM/KIF18A/BRIP1/GATA4/TEX19/FANCA/WT1/SRD5A2	8
BP	GO:0000724	double-strand break repair via homologous recombination	8/260	141/20610	0.000430469	0.00842033	0.00755924	RAD51/POLQ/RAD54L/CDC45/RAD51AP1/GINS2/XRCC2/BLM	8
BP	GO:0046546	development of primary male sexual characteristics	8/260	141/20610	0.000430469	0.00842033	0.00755924	ASPM/KIF18A/BRIP1/GATA4/TEX19/FANCA/WT1/SRD5A2	8
BP	GO:0051653	spindle localization	5/260	51/20610	0.000449707	0.00870978	0.00781909	ASPM/NDC80/CENPA/NUSAP1/PLK1	5
BP	GO:0000725	recombinational repair	8/260	142/20610	0.000451284	0.00870978	0.00781909	RAD51/POLQ/RAD54L/CDC45/RAD51AP1/GINS2/XRCC2/BLM	8
BP	GO:0071168	protein localization to chromatin	4/260	29/20610	0.00045854	0.00879121	0.00789219	EZH2/CDCA5/PLK1/ESCO2	4
BP	GO:0042770	signal transduction in response to DNA damage	8/260	144/20610	0.000495366	0.00943476	0.00846993	GTSE1/E2F1/FOXM1/E2F8/DTL/CDC25C/E2F7/PLK1	8
BP	GO:1902806	regulation of cell cycle G1/S phase transition	10/260	220/20610	0.000504466	0.00954529	0.00856915	GTSE1/CDC45/CDC6/E2F1/EZH2/KIF14/E2F8/CDC25C/E2F7/FAM107A	10
BP	GO:1904668	positive regulation of ubiquitin protein ligase activity	3/260	13/20610	0.000516874	0.00971655	0.0087229	CDC20/PLK1/UBE2C	3
BP	GO:0051438	regulation of ubiquitin-protein transferase activity	5/260	53/20610	0.000538245	0.010053	0.00902497	MAGEC2/TRIB3/CDC20/PLK1/UBE2C	5
BP	GO:0007292	female gamete generation	8/260	147/20610	0.000567976	0.0105403	0.00946243	ASPM/TRIP13/MDK/TTK/NCAPH/TOP2A/PLK1/TDRD5	8
BP	GO:0036297	interstrand cross-link repair	5/260	54/20610	0.000587131	0.0108264	0.00971925	RAD51/RAD51AP1/FANCI/EME1/FANCA	5
BP	GO:0010165	response to X-ray	4/260	31/20610	0.000595571	0.0109125	0.00979657	HMGA2/IKBIP/XRCC2/BLM	4
BP	GO:0031572	G2 DNA damage checkpoint	4/260	32/20610	0.000673959	0.0121944	0.0109474	DTL/HMGA2/PLK1/BLM	4
BP	GO:0044818	mitotic G2/M transition checkpoint	4/260	32/20610	0.000673959	0.0121944	0.0109474	CDC6/TICRR/HMGA2/BLM	4
BP	GO:0090329	regulation of DNA-dependent DNA replication	5/260	56/20610	0.000694806	0.0124936	0.0112159	E2F8/TICRR/E2F7/CDT1/BLM	5
BP	GO:2000241	regulation of reproductive process	8/260	153/20610	0.000739021	0.0132066	0.011856	ASPM/TRIP13/TTK/CDC20/PAEP/FBXO43/CDC25C/WT1	8
BP	GO:0031398	positive regulation of protein ubiquitination	7/260	119/20610	0.000791395	0.0140558	0.0126184	MAGEC2/TRIB3/CDC20/FANCI/PLK1/UBE2C/FAM107A	7
BP	GO:0006338	chromatin remodeling	9/260	193/20610	0.000797225	0.014073	0.0126338	CENPM/CENPI/OIP5/CENPA/CENPK/HJURP/HMGA2/CENPU/CENPH	9
BP	GO:0060579	ventral spinal cord interneuron fate commitment	3/260	15/20610	0.000807084	0.0140753	0.012636	DMRT3/NKX2-2/SOX1	3
BP	GO:0060581	cell fate commitment involved in pattern specification	3/260	15/20610	0.000807084	0.0140753	0.012636	DMRT3/NKX2-2/SOX1	3
BP	GO:2000242	negative regulation of reproductive process	5/260	58/20610	0.000816602	0.0141561	0.0127084	TRIP13/TTK/PAEP/FBXO43/WT1	5
BP	GO:0040020	regulation of meiotic nuclear division	4/260	34/20610	0.000852174	0.0146848	0.0131831	TRIP13/TTK/CDC20/FBXO43	4
BP	GO:0040001	establishment of mitotic spindle localization	4/260	35/20610	0.000952682	0.0163196	0.0146507	NDC80/CENPA/NUSAP1/PLK1	4
BP	GO:0008228	opsonization	3/260	16/20610	0.000984109	0.0166608	0.014957	LBP/CRP/MBL2	3
BP	GO:0051447	negative regulation of meiotic cell cycle	3/260	16/20610	0.000984109	0.0166608	0.014957	TRIP13/TTK/FBXO43	3
BP	GO:0003002	regionalization	13/260	377/20610	0.00106165	0.017869	0.0160417	DMRT3/LHX2/OTX1/NKX2-2/BARX1/GATA4/PITX2/SP8/DSCAML1/SOX1/XRCC2/TDRD5/WT1	13
BP	GO:0021514	ventral spinal cord interneuron differentiation	3/260	17/20610	0.0011839	0.0198115	0.0177855	DMRT3/NKX2-2/SOX1	3
BP	GO:1902750	negative regulation of cell cycle G2/M phase transition	7/260	128/20610	0.00121379	0.0201543	0.0180933	CDC6/TICRR/DTL/HMGA2/PLK1/AURKB/BLM	7
BP	GO:0034728	nucleosome organization	9/260	205/20610	0.00121831	0.0201543	0.0180933	CENPM/CENPI/OIP5/ASF1B/CENPA/CENPK/HJURP/CENPU/CENPH	9
BP	GO:0016572	histone phosphorylation	4/260	38/20610	0.0013039	0.0214477	0.0192543	CCNA2/HMGA2/HASPIN/AURKB	4
BP	GO:0006977	DNA damage response, signal transduction by p53 class mediator resulting in cell cycle arrest	5/260	65/20610	0.00137054	0.0224165	0.0201241	GTSE1/E2F1/E2F8/CDC25C/E2F7	5
BP	GO:0070507	regulation of microtubule cytoskeleton organization	9/260	210/20610	0.00143981	0.0234172	0.0210225	TACC3/TPX2/NEK2/KIF18A/TRIM36/SKA1/SKA3/PLK1/FAM107A	9
BP	GO:0072431	signal transduction involved in mitotic G1 DNA damage checkpoint	5/260	66/20610	0.00146784	0.0236078	0.0211936	GTSE1/E2F1/E2F8/CDC25C/E2F7	5
BP	GO:1902400	intracellular signal transduction involved in G1 DNA damage checkpoint	5/260	66/20610	0.00146784	0.0236078	0.0211936	GTSE1/E2F1/E2F8/CDC25C/E2F7	5
BP	GO:0009953	dorsal/ventral pattern formation	6/260	98/20610	0.00152083	0.024325	0.0218374	DMRT3/LHX2/NKX2-2/SP8/DSCAML1/SOX1	6
BP	GO:0007050	cell cycle arrest	10/260	255/20610	0.00155097	0.0246707	0.0221478	PRR11/GTSE1/TP73/CDKN3/E2F1/FOXM1/E2F8/HMGA2/CDC25C/E2F7	10
BP	GO:0048663	neuron fate commitment	5/260	67/20610	0.00157014	0.0247695	0.0222365	DMRT3/EYA1/NKX2-2/MNX1/SOX1	5
BP	GO:0032506	cytokinetic process	4/260	40/20610	0.00158285	0.0247695	0.0222365	ANLN/KIF20A/CEP55/AURKB	4
BP	GO:0071312	cellular response to alkaloid	4/260	40/20610	0.00158285	0.0247695	0.0222365	RAD51/CCNA2/BLM/RYR2	4
BP	GO:0021987	cerebral cortex development	7/260	135/20610	0.0016505	0.0256893	0.0230622	TACC3/ASPM/WDR62/LHX2/MDK/KIF14/CDK5R2	7
BP	GO:0072413	signal transduction involved in mitotic cell cycle checkpoint	5/260	68/20610	0.00167757	0.0256962	0.0230684	GTSE1/E2F1/E2F8/CDC25C/E2F7	5
BP	GO:1902402	signal transduction involved in mitotic DNA damage checkpoint	5/260	68/20610	0.00167757	0.0256962	0.0230684	GTSE1/E2F1/E2F8/CDC25C/E2F7	5
BP	GO:1902403	signal transduction involved in mitotic DNA integrity checkpoint	5/260	68/20610	0.00167757	0.0256962	0.0230684	GTSE1/E2F1/E2F8/CDC25C/E2F7	5
BP	GO:0031145	anaphase-promoting complex-dependent catabolic process	6/260	100/20610	0.00168677	0.025701	0.0230727	CDC20/BUB1B/PTTG1/PLK1/UBE2C/AURKB	6
BP	GO:2000134	negative regulation of G1/S transition of mitotic cell cycle	7/260	136/20610	0.00172174	0.0260965	0.0234278	GTSE1/E2F1/EZH2/E2F8/CDC25C/E2F7/FAM107A	7
BP	GO:1903322	positive regulation of protein modification by small protein conjugation or removal	7/260	137/20610	0.00179534	0.0270703	0.024302	MAGEC2/TRIB3/CDC20/FANCI/PLK1/UBE2C/FAM107A	7
BP	GO:0008406	gonad development	9/260	220/20610	0.00197989	0.0296984	0.0266614	PTPRN/ASPM/KIF18A/BRIP1/GATA4/TEX19/FANCA/WT1/SRD5A2	9
BP	GO:0034446	substrate adhesion-dependent cell spreading	6/260	104/20610	0.0020595	0.0307333	0.0275904	MDK/KIF14/FGA/NTN4/TYRO3/MELTF	6
BP	GO:0051101	regulation of DNA binding	7/260	141/20610	0.00211448	0.0313919	0.0281816	E2F1/LHX2/NEK2/HJURP/CDCA5/HMGA2/CDT1	7
BP	GO:0031571	mitotic G1 DNA damage checkpoint	5/260	72/20610	0.00216184	0.0316088	0.0283763	GTSE1/E2F1/E2F8/CDC25C/E2F7	5
BP	GO:0044786	cell cycle DNA replication	5/260	72/20610	0.00216184	0.0316088	0.0283763	RAD51/CDC45/E2F8/E2F7/CDT1	5
BP	GO:0044819	mitotic G1/S transition checkpoint	5/260	72/20610	0.00216184	0.0316088	0.0283763	GTSE1/E2F1/E2F8/CDC25C/E2F7	5
BP	GO:1902807	negative regulation of cell cycle G1/S phase transition	7/260	142/20610	0.00220072	0.0320155	0.0287414	GTSE1/E2F1/EZH2/E2F8/CDC25C/E2F7/FAM107A	7
BP	GO:0007096	regulation of exit from mitosis	3/260	21/20610	0.00223092	0.0322926	0.0289903	ANLN/CDCA5/UBE2C	3
BP	GO:0044783	G1 DNA damage checkpoint	5/260	73/20610	0.00229732	0.0330882	0.0297045	GTSE1/E2F1/E2F8/CDC25C/E2F7	5
BP	GO:0045137	development of primary sexual characteristics	9/260	226/20610	0.00237463	0.0340324	0.0305521	PTPRN/ASPM/KIF18A/BRIP1/GATA4/TEX19/FANCA/WT1/SRD5A2	9
BP	GO:0021513	spinal cord dorsal/ventral patterning	3/260	22/20610	0.00255928	0.0364981	0.0327656	DMRT3/NKX2-2/SOX1	3
BP	GO:0051293	establishment of spindle localization	4/260	46/20610	0.00266437	0.0378105	0.0339438	NDC80/CENPA/NUSAP1/PLK1	4
BP	GO:1904666	regulation of ubiquitin protein ligase activity	3/260	23/20610	0.00291595	0.0410955	0.036893	CDC20/PLK1/UBE2C	3
BP	GO:0007389	pattern specification process	14/260	474/20610	0.00292424	0.0410955	0.036893	DMRT3/EYA1/LHX2/OTX1/NKX2-2/BARX1/GATA4/PITX2/SP8/DSCAML1/SOX1/XRCC2/TDRD5/WT1	14
BP	GO:0061351	neural precursor cell proliferation	7/260	150/20610	0.00299226	0.0418483	0.0375687	ASPM/LHX2/MDK/KIF14/NEUROD4/MELK/OTP	7
BP	GO:0021511	spinal cord patterning	3/260	24/20610	0.00330173	0.0457344	0.0410575	DMRT3/NKX2-2/SOX1	3
BP	GO:0048714	positive regulation of oligodendrocyte differentiation	3/260	24/20610	0.00330173	0.0457344	0.0410575	TP73/MDK/NKX2-2	3
BP	GO:2000779	regulation of double-strand break repair	5/260	80/20610	0.00342447	0.0472087	0.042381	RAD51/POLQ/FOXM1/RAD51AP1/HMGA2	5
BP	GO:0021517	ventral spinal cord development	4/260	50/20610	0.00361542	0.0496049	0.0445321	DMRT3/NKX2-2/MNX1/SOX1	4
BP	GO:0007064	mitotic sister chromatid cohesion	3/260	25/20610	0.00371731	0.0507623	0.0455712	CDC20/CDCA5/HASPIN	3
BP	GO:0032886	regulation of microtubule-based process	9/260	243/20610	0.00384046	0.0520679	0.0467432	TACC3/TPX2/NEK2/KIF18A/TRIM36/SKA1/SKA3/PLK1/FAM107A	9
BP	GO:0021543	pallium development	8/260	199/20610	0.00386239	0.0520679	0.0467432	TACC3/ASPM/WDR62/EZH2/LHX2/MDK/KIF14/CDK5R2	8
BP	GO:0030330	DNA damage response, signal transduction by p53 class mediator	6/260	118/20610	0.00386687	0.0520679	0.0467432	GTSE1/E2F1/FOXM1/E2F8/CDC25C/E2F7	6
BP	GO:1904385	cellular response to angiotensin	3/260	26/20610	0.0041634	0.0558011	0.0500947	ACTN2/CDC6/BRIP1	3
BP	GO:2000179	positive regulation of neural precursor cell proliferation	4/260	53/20610	0.0044638	0.0592438	0.0531853	ASPM/LHX2/MDK/OTP	4
BP	GO:0048608	reproductive structure development	13/260	445/20610	0.00446828	0.0592438	0.0531853	PTPRN/ASPM/KIF18A/E2F8/BRIP1/GATA4/HOXB13/E2F7/TEX19/FANCA/TYRO3/WT1/SRD5A2	13
BP	GO:0071478	cellular response to radiation	8/260	204/20610	0.00448165	0.0592438	0.0531853	RAD51/PPEF1/RAD51AP1/GUCY2D/HMGA2/PBK/AURKB/BLM	8
BP	GO:0007018	microtubule-based movement	10/260	296/20610	0.00452238	0.0595104	0.0534247	KIF4A/KIF20A/KIF14/KIF18A/DLGAP5/CENPE/KIF2C/KIF15/KIF18B/KIFC1	10
BP	GO:0010460	positive regulation of heart rate	3/260	27/20610	0.00464062	0.06079	0.0545735	NMU/RYR2/EDN3	3
BP	GO:0061458	reproductive system development	13/260	448/20610	0.00472325	0.0615937	0.0552949	PTPRN/ASPM/KIF18A/E2F8/BRIP1/GATA4/HOXB13/E2F7/TEX19/FANCA/TYRO3/WT1/SRD5A2	13
BP	GO:0051054	positive regulation of DNA metabolic process	9/260	252/20610	0.0048617	0.0631148	0.0566605	RAD51/EYA1/FOXM1/NEK2/E2F8/E2F7/CDT1/AURKB/WT1	9
BP	GO:0006282	regulation of DNA repair	6/260	125/20610	0.00511925	0.0661617	0.0593958	RAD51/POLQ/EYA1/FOXM1/RAD51AP1/HMGA2	6
BP	GO:0042730	fibrinolysis	3/260	28/20610	0.00514959	0.0662581	0.0594823	FGA/F2/TMPRSS6	3
BP	GO:0021700	developmental maturation	10/260	303/20610	0.00531453	0.0680778	0.0611159	PTPRN/TRIP13/CDC20/KIF14/PAEP/ANGPTL8/HOXB13/CDK5R2/NTN4/TDRD5	10
BP	GO:0021515	cell differentiation in spinal cord	4/260	56/20610	0.00543695	0.069035	0.0619752	DMRT3/NKX2-2/MNX1/SOX1	4
BP	GO:0043392	negative regulation of DNA binding	4/260	56/20610	0.00543695	0.069035	0.0619752	E2F1/LHX2/NEK2/HMGA2	4
BP	GO:1990776	response to angiotensin	3/260	29/20610	0.00569086	0.0719435	0.0645863	ACTN2/CDC6/BRIP1	3
BP	GO:1904019	epithelial cell apoptotic process	6/260	129/20610	0.00595618	0.0749702	0.0673035	E2F2/E2F1/MDK/FGA/RYR2/COL4A3	6
BP	GO:0007098	centrosome cycle	6/260	132/20610	0.00664631	0.0815147	0.0731787	WDR62/NEK2/SLC16A1/PCLAF/PLK1/XRCC2	6
BP	GO:0007135	meiosis II	2/260	10/20610	0.00667322	0.0815147	0.0731787	BUB1B/BUB1	2
BP	GO:0032836	glomerular basement membrane development	2/260	10/20610	0.00667322	0.0815147	0.0731787	COL4A3/WT1	2
BP	GO:0032875	regulation of DNA endoreduplication	2/260	10/20610	0.00667322	0.0815147	0.0731787	E2F8/E2F7	2
BP	GO:0048387	negative regulation of retinoic acid receptor signaling pathway	2/260	10/20610	0.00667322	0.0815147	0.0731787	EZH2/PRAME	2
BP	GO:0051255	spindle midzone assembly	2/260	10/20610	0.00667322	0.0815147	0.0731787	KIF4A/AURKB	2
BP	GO:0061983	meiosis II cell cycle process	2/260	10/20610	0.00667322	0.0815147	0.0731787	BUB1B/BUB1	2
BP	GO:0000132	establishment of mitotic spindle orientation	3/260	31/20610	0.00687241	0.0832453	0.0747324	NDC80/CENPA/PLK1	3
BP	GO:0051984	positive regulation of chromosome segregation	3/260	31/20610	0.00687241	0.0832453	0.0747324	CDC6/DLGAP5/CDT1	3
BP	GO:0006890	retrograde vesicle-mediated transport, Golgi to ER	5/260	97/20610	0.00772933	0.0925558	0.0830907	KIF4A/KIF18A/CENPE/KIF2C/KIF15	5
BP	GO:0070317	negative regulation of G0 to G1 transition	4/260	62/20610	0.0077877	0.0925558	0.0830907	RAD51/E2F1/EZH2/RRM2	4
BP	GO:0035270	endocrine system development	6/260	137/20610	0.00792282	0.0925558	0.0830907	MDK/NKX2-2/MNX1/PITX2/OTP/WT1	6
BP	GO:0000727	double-strand break repair via break-induced replication	2/260	11/20610	0.00808864	0.0925558	0.0830907	CDC45/GINS2	2
BP	GO:0021521	ventral spinal cord interneuron specification	2/260	11/20610	0.00808864	0.0925558	0.0830907	DMRT3/SOX1	2
BP	GO:0033314	mitotic DNA replication checkpoint	2/260	11/20610	0.00808864	0.0925558	0.0830907	CDC6/TICRR	2
BP	GO:0035404	histone-serine phosphorylation	2/260	11/20610	0.00808864	0.0925558	0.0830907	HMGA2/AURKB	2
BP	GO:0035672	oligopeptide transmembrane transport	2/260	11/20610	0.00808864	0.0925558	0.0830907	SLC7A11/SLC15A2	2
BP	GO:0042023	DNA endoreduplication	2/260	11/20610	0.00808864	0.0925558	0.0830907	E2F8/E2F7	2
BP	GO:0060573	cell fate specification involved in pattern specification	2/260	11/20610	0.00808864	0.0925558	0.0830907	DMRT3/SOX1	2
BP	GO:1900003	regulation of serine-type endopeptidase activity	2/260	11/20610	0.00808864	0.0925558	0.0830907	ANXA8L1/ANXA8	2
BP	GO:1901894	regulation of calcium-transporting ATPase activity	2/260	11/20610	0.00808864	0.0925558	0.0830907	SLN/RYR2	2
BP	GO:1902101	positive regulation of metaphase/anaphase transition of cell cycle	2/260	11/20610	0.00808864	0.0925558	0.0830907	DLGAP5/CDT1	2
BP	GO:1902571	regulation of serine-type peptidase activity	2/260	11/20610	0.00808864	0.0925558	0.0830907	ANXA8L1/ANXA8	2
BP	GO:0010458	exit from mitosis	3/260	34/20610	0.00889908	0.101031	0.0906989	ANLN/CDCA5/UBE2C	3
BP	GO:0031297	replication fork processing	3/260	34/20610	0.00889908	0.101031	0.0906989	RAD51/EME1/BLM	3
BP	GO:0031023	microtubule organizing center organization	6/260	141/20610	0.00906424	0.102504	0.0920214	WDR62/NEK2/SLC16A1/PCLAF/PLK1/XRCC2	6
BP	GO:0051591	response to cAMP	5/260	101/20610	0.00912432	0.102782	0.0922709	PTPRN/AQP9/RAPGEF3/CNGA3/WT1	5
BP	GO:0045143	homologous chromosome segregation	4/260	65/20610	0.00917931	0.103	0.0924672	TRIP13/BRIP1/PTTG1/PLK1	4
BP	GO:0048732	gland development	13/260	489/20610	0.00953379	0.105161	0.0944066	EZH2/MDK/E2F8/NKX2-8/CCNB2/XDH/HOXB13/PITX2/E2F7/OTP/IQGAP3/NTN4/WT1	13
BP	GO:0006857	oligopeptide transport	2/260	12/20610	0.0096261	0.105161	0.0944066	SLC7A11/SLC15A2	2
BP	GO:0032429	regulation of phospholipase A2 activity	2/260	12/20610	0.0096261	0.105161	0.0944066	ANXA8L1/ANXA8	2
BP	GO:0060707	trophoblast giant cell differentiation	2/260	12/20610	0.0096261	0.105161	0.0944066	E2F8/E2F7	2
BP	GO:0070601	centromeric sister chromatid cohesion	2/260	12/20610	0.0096261	0.105161	0.0944066	BUB1B/BUB1	2
BP	GO:0072697	protein localization to cell cortex	2/260	12/20610	0.0096261	0.105161	0.0944066	ANLN/PLK1	2
BP	GO:1905820	positive regulation of chromosome separation	2/260	12/20610	0.0096261	0.105161	0.0944066	DLGAP5/CDT1	2
BP	GO:0070316	regulation of G0 to G1 transition	4/260	66/20610	0.00967682	0.105317	0.0945472	RAD51/E2F1/EZH2/RRM2	4
BP	GO:0014013	regulation of gliogenesis	6/260	144/20610	0.0099942	0.108364	0.0972824	TP73/E2F1/EZH2/MDK/NKX2-2/F2	6
BP	GO:0031589	cell-substrate adhesion	11/260	385/20610	0.010055	0.108616	0.0975089	ACTN2/MDK/KIF14/FGA/MMP12/NTN4/TYRO3/MELTF/FAM107A/JUP/BCAM	11
BP	GO:0000018	regulation of DNA recombination	5/260	104/20610	0.0102781	0.110212	0.0989411	RAD51/POLQ/RAD51AP1/ZSCAN4/BLM	5
BP	GO:0021537	telencephalon development	9/260	284/20610	0.0102788	0.110212	0.0989411	TACC3/ASPM/WDR62/EZH2/LHX2/MDK/KIF14/SLC7A11/CDK5R2	9
BP	GO:0048469	cell maturation	7/260	190/20610	0.0105943	0.113176	0.101602	TRIP13/KIF14/PAEP/ANGPTL8/HOXB13/NTN4/TDRD5	7
BP	GO:0045023	G0 to G1 transition	4/260	68/20610	0.0107237	0.114136	0.102464	RAD51/E2F1/EZH2/RRM2	4
BP	GO:0045740	positive regulation of DNA replication	3/260	37/20610	0.0112401	0.118342	0.10624	E2F8/E2F7/CDT1	3
BP	GO:0007077	mitotic nuclear envelope disassembly	2/260	13/20610	0.0112823	0.118342	0.10624	CCNB2/PLK1	2
BP	GO:0021681	cerebellar granular layer development	2/260	13/20610	0.0112823	0.118342	0.10624	MDK/KIF14	2
BP	GO:0072520	seminiferous tubule development	2/260	13/20610	0.0112823	0.118342	0.10624	KIF18A/BRIP1	2
BP	GO:0001708	cell fate specification	5/260	108/20610	0.0119669	0.125069	0.112279	DMRT3/EYA1/NKX2-2/MNX1/SOX1	5
BP	GO:0051294	establishment of spindle orientation	3/260	38/20610	0.0120918	0.12592	0.113043	NDC80/CENPA/PLK1	3
BP	GO:0009416	response to light stimulus	10/260	344/20610	0.0123571	0.128221	0.115109	PPEF1/NMU/GUCY2D/DTL/SLC7A11/CACNA2D4/PCLAF/PBK/AURKB/MAPK10	10
BP	GO:0051261	protein depolymerization	5/260	110/20610	0.012878	0.130767	0.117394	ACTN2/KIF18A/KIF2C/SLN/KIF18B	5
BP	GO:0006268	DNA unwinding involved in DNA replication	2/260	14/20610	0.0130541	0.130767	0.117394	RAD51/BLM	2
BP	GO:0016446	somatic hypermutation of immunoglobulin genes	2/260	14/20610	0.0130541	0.130767	0.117394	POLQ/EXO1	2
BP	GO:0032486	Rap protein signal transduction	2/260	14/20610	0.0130541	0.130767	0.117394	KIF14/RAPGEF3	2
BP	GO:0042487	regulation of odontogenesis of dentin-containing tooth	2/260	14/20610	0.0130541	0.130767	0.117394	DMRT3/ODAPH	2
BP	GO:0051873	killing by host of symbiont cells	2/260	14/20610	0.0130541	0.130767	0.117394	MBL2/F2	2
BP	GO:0072425	signal transduction involved in G2 DNA damage checkpoint	2/260	14/20610	0.0130541	0.130767	0.117394	DTL/PLK1	2
BP	GO:0090231	regulation of spindle checkpoint	2/260	14/20610	0.0130541	0.130767	0.117394	NDC80/CDT1	2
BP	GO:0090266	regulation of mitotic cell cycle spindle assembly checkpoint	2/260	14/20610	0.0130541	0.130767	0.117394	NDC80/CDT1	2
BP	GO:1903504	regulation of mitotic spindle checkpoint	2/260	14/20610	0.0130541	0.130767	0.117394	NDC80/CDT1	2
BP	GO:0014074	response to purine-containing compound	6/260	154/20610	0.0135836	0.135602	0.121735	PTPRN/AQP9/RYR2/RAPGEF3/CNGA3/WT1	6
BP	GO:2000648	positive regulation of stem cell proliferation	3/260	40/20610	0.0139036	0.13832	0.124175	ASPM/HMGA2/OTP	3
BP	GO:0071479	cellular response to ionizing radiation	4/260	74/20610	0.0142934	0.14171	0.127218	RAD51/RAD51AP1/HMGA2/BLM	4
BP	GO:0006284	base-excision repair	3/260	41/20610	0.0148642	0.142867	0.128257	POLQ/NEIL3/HMGA2	3
BP	GO:0048713	regulation of oligodendrocyte differentiation	3/260	41/20610	0.0148642	0.142867	0.128257	TP73/MDK/NKX2-2	3
BP	GO:0001325	formation of extrachromosomal circular DNA	2/260	15/20610	0.0149383	0.142867	0.128257	EXO1/BLM	2
BP	GO:0002523	leukocyte migration involved in inflammatory response	2/260	15/20610	0.0149383	0.142867	0.128257	MDK/LBP	2
BP	GO:0002566	somatic diversification of immune receptors via somatic mutation	2/260	15/20610	0.0149383	0.142867	0.128257	POLQ/EXO1	2
BP	GO:0007351	tripartite regional subdivision	2/260	15/20610	0.0149383	0.142867	0.128257	TDRD5/WT1	2
BP	GO:0008595	anterior/posterior axis specification, embryo	2/260	15/20610	0.0149383	0.142867	0.128257	TDRD5/WT1	2
BP	GO:0090656	t-circle formation	2/260	15/20610	0.0149383	0.142867	0.128257	EXO1/BLM	2
BP	GO:0090737	telomere maintenance via telomere trimming	2/260	15/20610	0.0149383	0.142867	0.128257	EXO1/BLM	2
BP	GO:1902969	mitotic DNA replication	2/260	15/20610	0.0149383	0.142867	0.128257	RAD51/CDC45	2
BP	GO:1903524	positive regulation of blood circulation	4/260	75/20610	0.0149529	0.142867	0.128257	NMU/FGA/RYR2/EDN3	4
BP	GO:0035335	peptidyl-tyrosine dephosphorylation	5/260	115/20610	0.0153582	0.146257	0.1313	PTPRN/PTPRH/CDKN3/EYA1/CDC25C	5
BP	GO:0051098	regulation of binding	11/260	410/20610	0.0154499	0.146647	0.131651	TRIB3/E2F1/LHX2/NEK2/HJURP/CDCA5/HMGA2/PLK1/CDT1/SLN/AURKB	11
BP	GO:0045685	regulation of glial cell differentiation	4/260	76/20610	0.0156313	0.147885	0.132762	TP73/MDK/NKX2-2/F2	4
BP	GO:0045823	positive regulation of heart contraction	3/260	42/20610	0.0158614	0.149355	0.134081	NMU/RYR2/EDN3	3
BP	GO:0010972	negative regulation of G2/M transition of mitotic cell cycle	5/260	116/20610	0.0158899	0.149355	0.134081	CDC6/TICRR/HMGA2/AURKB/BLM	5
BP	GO:0032467	positive regulation of cytokinesis	3/260	43/20610	0.0168953	0.156605	0.14059	CDC6/KIF14/AURKB	3
BP	GO:0045005	DNA-dependent DNA replication maintenance of fidelity	3/260	43/20610	0.0168953	0.156605	0.14059	RAD51/EME1/BLM	3
BP	GO:0045910	negative regulation of DNA recombination	3/260	43/20610	0.0168953	0.156605	0.14059	POLQ/ZSCAN4/BLM	3
BP	GO:0051180	vitamin transport	3/260	43/20610	0.0168953	0.156605	0.14059	RTBDN/TCN1/SLC2A14	3
BP	GO:0051775	response to redox state	2/260	16/20610	0.0169317	0.156605	0.14059	SLC7A11/RYR2	2
BP	GO:1900182	positive regulation of protein localization to nucleus	4/260	78/20610	0.0170456	0.157156	0.141085	GTSE1/PLK1/F2/JUP	4
BP	GO:0042246	tissue regeneration	4/260	79/20610	0.0177817	0.163423	0.146711	EZH2/MDK/GATA4/IGFBP1	4
BP	GO:0045687	positive regulation of glial cell differentiation	3/260	44/20610	0.0179662	0.164595	0.147763	TP73/MDK/NKX2-2	3
BP	GO:0070252	actin-mediated cell contraction	5/260	121/20610	0.0187324	0.167331	0.150219	ACTN2/TNNT1/GATA4/RYR2/JUP	5
BP	GO:0006266	DNA ligation	2/260	17/20610	0.0190314	0.167331	0.150219	RAD51/TOP2A	2
BP	GO:0030397	membrane disassembly	2/260	17/20610	0.0190314	0.167331	0.150219	CCNB2/PLK1	2
BP	GO:0034975	protein folding in endoplasmic reticulum	2/260	17/20610	0.0190314	0.167331	0.150219	PDIA2/ERO1A	2
BP	GO:0045091	regulation of single stranded viral RNA replication via double stranded DNA intermediate	2/260	17/20610	0.0190314	0.167331	0.150219	TOP2A/HMGA2	2
BP	GO:0048385	regulation of retinoic acid receptor signaling pathway	2/260	17/20610	0.0190314	0.167331	0.150219	EZH2/PRAME	2
BP	GO:0051081	nuclear envelope disassembly	2/260	17/20610	0.0190314	0.167331	0.150219	CCNB2/PLK1	2
BP	GO:0051883	killing of cells in other organism involved in symbiotic interaction	2/260	17/20610	0.0190314	0.167331	0.150219	MBL2/F2	2
BP	GO:0061323	cell proliferation involved in heart morphogenesis	2/260	17/20610	0.0190314	0.167331	0.150219	EYA1/PITX2	2
BP	GO:0062033	positive regulation of mitotic sister chromatid segregation	2/260	17/20610	0.0190314	0.167331	0.150219	DLGAP5/CDT1	2
BP	GO:0070365	hepatocyte differentiation	2/260	17/20610	0.0190314	0.167331	0.150219	E2F8/E2F7	2
BP	GO:0007019	microtubule depolymerization	3/260	45/20610	0.019074	0.167331	0.150219	KIF18A/KIF2C/KIF18B	3
BP	GO:0060236	regulation of mitotic spindle organization	3/260	45/20610	0.019074	0.167331	0.150219	TACC3/TPX2/PLK1	3
BP	GO:0086004	regulation of cardiac muscle cell contraction	3/260	45/20610	0.019074	0.167331	0.150219	GATA4/RYR2/JUP	3
BP	GO:0055072	iron ion homeostasis	4/260	81/20610	0.0193127	0.168913	0.15164	STEAP3/TMPRSS6/MELTF/BDH2	4
BP	GO:0022037	metencephalon development	5/260	123/20610	0.0199573	0.174025	0.156229	EZH2/MDK/OTX1/KIF14/CDK5R2	5
BP	GO:0021761	limbic system development	5/260	125/20610	0.0212335	0.182414	0.16376	EZH2/MDK/KIF14/CDK5R2/OTP	5
BP	GO:0051852	disruption by host of symbiont cells	2/260	18/20610	0.0212344	0.182414	0.16376	MBL2/F2	2
BP	GO:0060192	negative regulation of lipase activity	2/260	18/20610	0.0212344	0.182414	0.16376	ANXA8L1/ANXA8	2
BP	GO:0061952	midbody abscission	2/260	18/20610	0.0212344	0.182414	0.16376	KIF20A/CEP55	2
BP	GO:0071371	cellular response to gonadotropin stimulus	2/260	18/20610	0.0212344	0.182414	0.16376	CCNA2/WT1	2
BP	GO:0010569	regulation of double-strand break repair via homologous recombination	3/260	47/20610	0.0214008	0.1833	0.164555	RAD51/POLQ/RAD51AP1	3
BP	GO:0000712	resolution of meiotic recombination intermediates	2/260	19/20610	0.0235377	0.199245	0.178869	TOP2A/EME1	2
BP	GO:0007350	blastoderm segmentation	2/260	19/20610	0.0235377	0.199245	0.178869	TDRD5/WT1	2
BP	GO:0039692	single stranded viral RNA replication via double stranded DNA intermediate	2/260	19/20610	0.0235377	0.199245	0.178869	TOP2A/HMGA2	2
BP	GO:1904355	positive regulation of telomere capping	2/260	19/20610	0.0235377	0.199245	0.178869	NEK2/AURKB	2
BP	GO:1903115	regulation of actin filament-based movement	3/260	49/20610	0.023876	0.201495	0.18089	GATA4/RYR2/JUP	3
BP	GO:0031109	microtubule polymerization or depolymerization	5/260	129/20610	0.0239428	0.201495	0.18089	KIF18A/KIF2C/SKA1/SKA3/KIF18B	5
BP	GO:0031396	regulation of protein ubiquitination	7/260	225/20610	0.0244411	0.205093	0.184119	MAGEC2/TRIB3/CDC20/FANCI/PLK1/UBE2C/FAM107A	7
BP	GO:0021695	cerebellar cortex development	3/260	50/20610	0.0251692	0.209985	0.188511	EZH2/MDK/KIF14	3
BP	GO:0090224	regulation of spindle organization	3/260	50/20610	0.0251692	0.209985	0.188511	TACC3/TPX2/PLK1	3
BP	GO:0007281	germ cell development	8/260	278/20610	0.0252573	0.210115	0.188628	ASPM/TRIP13/MDK/PAEP/BRIP1/FAM9A/TDRD5/WT1	8
BP	GO:0000723	telomere maintenance	6/260	178/20610	0.0256734	0.212964	0.191185	RAD51/NEK2/EXO1/AURKB/ZSCAN4/BLM	6
BP	GO:0019184	nonribosomal peptide biosynthetic process	2/260	20/20610	0.0259386	0.21333	0.191514	SLC7A11/BDH2	2
BP	GO:0098911	regulation of ventricular cardiac muscle cell action potential	2/260	20/20610	0.0259386	0.21333	0.191514	RYR2/JUP	2
BP	GO:1901881	positive regulation of protein depolymerization	2/260	20/20610	0.0259386	0.21333	0.191514	ACTN2/SLN	2
BP	GO:0010833	telomere maintenance via telomere lengthening	4/260	89/20610	0.0262366	0.213957	0.192077	RAD51/NEK2/AURKB/ZSCAN4	4
BP	GO:0034109	homotypic cell-cell adhesion	4/260	89/20610	0.0262366	0.213957	0.192077	SLC7A11/FGA/TYRO3/JUP	4
BP	GO:0043462	regulation of ATPase activity	4/260	89/20610	0.0262366	0.213957	0.192077	NCAPH/SLN/RYR2/UHRF1	4
BP	GO:0048146	positive regulation of fibroblast proliferation	3/260	51/20610	0.0264995	0.214891	0.192915	CDC6/E2F1/CCNA2	3
BP	GO:0048806	genitalia development	3/260	51/20610	0.0264995	0.214891	0.192915	TYRO3/WT1/SRD5A2	3
BP	GO:0051100	negative regulation of binding	6/260	180/20610	0.0269246	0.217728	0.195463	E2F1/LHX2/NEK2/HMGA2/SLN/AURKB	6
BP	GO:0014015	positive regulation of gliogenesis	4/260	90/20610	0.0271937	0.218683	0.19632	TP73/E2F1/MDK/NKX2-2	4
BP	GO:0021766	hippocampus development	4/260	90/20610	0.0271937	0.218683	0.19632	EZH2/MDK/KIF14/CDK5R2	4
BP	GO:0051781	positive regulation of cell division	4/260	91/20610	0.0281716	0.225295	0.202255	CDC6/MDK/KIF14/AURKB	4
BP	GO:2000177	regulation of neural precursor cell proliferation	4/260	91/20610	0.0281716	0.225295	0.202255	ASPM/LHX2/MDK/OTP	4
BP	GO:0007095	mitotic G2 DNA damage checkpoint	2/260	21/20610	0.0284341	0.226145	0.203019	HMGA2/BLM	2
BP	GO:0051818	disruption of cells of other organism involved in symbiotic interaction	2/260	21/20610	0.0284341	0.226145	0.203019	MBL2/F2	2
BP	GO:0030195	negative regulation of blood coagulation	3/260	53/20610	0.0292709	0.232162	0.208421	FGA/F2/TMPRSS6	3
BP	GO:0071320	cellular response to cAMP	3/260	54/20610	0.0307119	0.241606	0.216898	AQP9/RAPGEF3/WT1	3
BP	GO:1900024	regulation of substrate adhesion-dependent cell spreading	3/260	54/20610	0.0307119	0.241606	0.216898	MDK/FGA/MELTF	3
BP	GO:1900047	negative regulation of hemostasis	3/260	54/20610	0.0307119	0.241606	0.216898	FGA/F2/TMPRSS6	3
BP	GO:0002052	positive regulation of neuroblast proliferation	2/260	22/20610	0.0310216	0.243381	0.218492	ASPM/OTP	2
BP	GO:0009581	detection of external stimulus	5/260	139/20610	0.0316606	0.247055	0.22179	PPEF1/GUCY2D/TRPM8/CACNA2D4/JUP	5
BP	GO:0046683	response to organophosphorus	5/260	139/20610	0.0316606	0.247055	0.22179	PTPRN/AQP9/RAPGEF3/CNGA3/WT1	5
BP	GO:0048477	oogenesis	4/260	95/20610	0.0322907	0.251294	0.225596	ASPM/TRIP13/MDK/TDRD5	4
BP	GO:0071214	cellular response to abiotic stimulus	9/260	348/20610	0.0331357	0.256491	0.230262	RAD51/PPEF1/RAD51AP1/GUCY2D/HMGA2/PBK/AURKB/BLM/MAPK10	9
BP	GO:0104004	cellular response to environmental stimulus	9/260	348/20610	0.0331357	0.256491	0.230262	RAD51/PPEF1/RAD51AP1/GUCY2D/HMGA2/PBK/AURKB/BLM/MAPK10	9
BP	GO:0036473	cell death in response to oxidative stress	4/260	96/20610	0.0333726	0.257637	0.23129	GATA4/SLC7A11/MELK/PYCR1	4
BP	GO:0006312	mitotic recombination	2/260	23/20610	0.0336984	0.258087	0.231694	RAD51/ZSCAN4	2
BP	GO:0007063	regulation of sister chromatid cohesion	2/260	23/20610	0.0336984	0.258087	0.231694	CDCA5/BUB1	2
BP	GO:0046827	positive regulation of protein export from nucleus	2/260	23/20610	0.0336984	0.258087	0.231694	GTSE1/RAPGEF3	2
BP	GO:1903829	positive regulation of cellular protein localization	9/260	350/20610	0.034178	0.260904	0.234223	GTSE1/TP73/NDC80/E2F1/PLK1/CDT1/F2/RAPGEF3/JUP	9
BP	GO:0009582	detection of abiotic stimulus	5/260	142/20610	0.0342464	0.260904	0.234223	PPEF1/GUCY2D/TRPM8/CACNA2D4/JUP	5
BP	GO:1903035	negative regulation of response to wounding	4/260	97/20610	0.0344756	0.261679	0.234918	MDK/FGA/F2/TMPRSS6	4
BP	GO:0032200	telomere organization	6/260	191/20610	0.0345289	0.261679	0.234918	RAD51/NEK2/EXO1/AURKB/ZSCAN4/BLM	6
BP	GO:0031638	zymogen activation	3/260	57/20610	0.0352546	0.265728	0.238554	FGA/PRSS3/MELTF	3
BP	GO:0050819	negative regulation of coagulation	3/260	57/20610	0.0352546	0.265728	0.238554	FGA/F2/TMPRSS6	3
BP	GO:0045165	cell fate commitment	8/260	297/20610	0.0353386	0.265728	0.238554	DMRT3/EYA1/NEUROD4/NKX2-2/MNX1/DSCAML1/SOX1/WT1	8
BP	GO:0030539	male genitalia development	2/260	24/20610	0.0364617	0.272053	0.244232	WT1/SRD5A2	2
BP	GO:0051004	regulation of lipoprotein lipase activity	2/260	24/20610	0.0364617	0.272053	0.244232	APOA4/ANGPTL8	2
BP	GO:0090023	positive regulation of neutrophil chemotaxis	2/260	24/20610	0.0364617	0.272053	0.244232	MDK/LBP	2
BP	GO:1903202	negative regulation of oxidative stress-induced cell death	3/260	58/20610	0.0368417	0.274182	0.246143	GATA4/SLC7A11/PYCR1	3
BP	GO:0050728	negative regulation of inflammatory response	6/260	195/20610	0.0376053	0.279147	0.250601	MDK/PBK/SAA1/IL20RB/F2/TYRO3	6
BP	GO:0048511	rhythmic process	8/260	301/20610	0.037764	0.279608	0.251015	PTPRN/EZH2/NMU/MDK/TOP2A/DTL/TYRO3/MAPK10	8
BP	GO:0030048	actin filament-based movement	5/260	146/20610	0.0378926	0.279845	0.251227	ACTN2/TNNT1/GATA4/RYR2/JUP	5
BP	GO:1900408	negative regulation of cellular response to oxidative stress	3/260	59/20610	0.0384649	0.283348	0.254372	GATA4/SLC7A11/PYCR1	3
BP	GO:0060191	regulation of lipase activity	4/260	101/20610	0.0390975	0.284499	0.255405	APOA4/ANGPTL8/ANXA8L1/ANXA8	4
BP	GO:0000729	DNA double-strand break processing	2/260	25/20610	0.039309	0.284499	0.255405	BRIP1/BLM	2
BP	GO:0010528	regulation of transposition	2/260	25/20610	0.039309	0.284499	0.255405	TEX19/MYBL1	2
BP	GO:0010529	negative regulation of transposition	2/260	25/20610	0.039309	0.284499	0.255405	TEX19/MYBL1	2
BP	GO:0031639	plasminogen activation	2/260	25/20610	0.039309	0.284499	0.255405	FGA/MELTF	2
BP	GO:1902410	mitotic cytokinetic process	2/260	25/20610	0.039309	0.284499	0.255405	KIF20A/CEP55	2
BP	GO:1903429	regulation of cell maturation	2/260	25/20610	0.039309	0.284499	0.255405	KIF14/PAEP	2
BP	GO:1903320	regulation of protein modification by small protein conjugation or removal	7/260	252/20610	0.041269	0.29794	0.267471	MAGEC2/TRIB3/CDC20/FANCI/PLK1/UBE2C/FAM107A	7
BP	GO:0032781	positive regulation of ATPase activity	3/260	61/20610	0.0418188	0.298969	0.268396	NCAPH/RYR2/UHRF1	3
BP	GO:0033260	nuclear DNA replication	3/260	61/20610	0.0418188	0.298969	0.268396	RAD51/CDC45/CDT1	3
BP	GO:1902883	negative regulation of response to oxidative stress	3/260	61/20610	0.0418188	0.298969	0.268396	GATA4/SLC7A11/PYCR1	3
BP	GO:0007141	male meiosis I	2/260	26/20610	0.0422378	0.298969	0.268396	TRIP13/MYBL1	2
BP	GO:0009235	cobalamin metabolic process	2/260	26/20610	0.0422378	0.298969	0.268396	TCN1/PRSS3	2
BP	GO:0042481	regulation of odontogenesis	2/260	26/20610	0.0422378	0.298969	0.268396	DMRT3/ODAPH	2
BP	GO:0060706	cell differentiation involved in embryonic placenta development	2/260	26/20610	0.0422378	0.298969	0.268396	E2F8/E2F7	2
BP	GO:0071624	positive regulation of granulocyte chemotaxis	2/260	26/20610	0.0422378	0.298969	0.268396	MDK/LBP	2
BP	GO:1901796	regulation of signal transduction by p53 class mediator	6/260	201/20610	0.0425396	0.300371	0.269654	TP73/TPX2/BRIP1/EXO1/AURKB/BLM	6
BP	GO:0001889	liver development	5/260	152/20610	0.0437923	0.308464	0.276919	EZH2/MDK/E2F8/NKX2-8/E2F7	5
BP	GO:0072378	blood coagulation, fibrin clot formation	2/260	27/20610	0.0452456	0.315589	0.283315	FGA/F2	2
BP	GO:1900739	regulation of protein insertion into mitochondrial membrane involved in apoptotic signaling pathway	2/260	27/20610	0.0452456	0.315589	0.283315	TP73/E2F1	2
BP	GO:1900740	positive regulation of protein insertion into mitochondrial membrane involved in apoptotic signaling pathway	2/260	27/20610	0.0452456	0.315589	0.283315	TP73/E2F1	2
BP	GO:0007405	neuroblast proliferation	3/260	63/20610	0.0453149	0.315589	0.283315	ASPM/NEUROD4/OTP	3
BP	GO:0002027	regulation of heart rate	4/260	106/20610	0.0453488	0.315589	0.283315	NMU/RYR2/EDN3/JUP	4
BP	GO:0006470	protein dephosphorylation	9/260	370/20610	0.0458668	0.318428	0.285864	PTPRN/PPP2R2C/PTPRH/PPEF1/CDKN3/EYA1/DLGAP5/CDC25C/PPP1R1A	9
BP	GO:0071902	positive regulation of protein serine/threonine kinase activity	9/260	371/20610	0.0465133	0.322143	0.2892	TP73/CDC6/EZH2/HMGA2/CDK5R2/SAA1/IQGAP3/MAPK10/EDN3	9
BP	GO:0061008	hepaticobiliary system development	5/260	155/20610	0.0469375	0.324306	0.291141	EZH2/MDK/E2F8/NKX2-8/E2F7	5
BP	GO:0010971	positive regulation of G2/M transition of mitotic cell cycle	2/260	28/20610	0.0483299	0.331552	0.297647	DTL/CDC25C	2
BP	GO:0034698	response to gonadotropin	2/260	28/20610	0.0483299	0.331552	0.297647	CCNA2/WT1	2
BP	GO:1904353	regulation of telomere capping	2/260	28/20610	0.0483299	0.331552	0.297647	NEK2/AURKB	2
BP	GO:0071897	DNA biosynthetic process	6/260	208/20610	0.0487891	0.332663	0.298643	POLQ/NEK2/CENPF/DTL/PCLAF/AURKB	6
BP	GO:0046824	positive regulation of nucleocytoplasmic transport	3/260	65/20610	0.0489514	0.332663	0.298643	GTSE1/RAPGEF3/JUP	3
BP	GO:0070527	platelet aggregation	3/260	65/20610	0.0489514	0.332663	0.298643	SLC7A11/FGA/TYRO3	3
BP	GO:1902808	positive regulation of cell cycle G1/S phase transition	3/260	65/20610	0.0489514	0.332663	0.298643	CDC45/CDC6/EZH2	3
MF	GO:0140097	catalytic activity, acting on DNA	14/257	214/19728	8.83072e-07	0.000392967	0.000373679	RAD51/POLQ/RAD54L/CDC45/NEIL3/GINS2/TOP2A/BRIP1/DQX1/HMGA2/EME1/EXO1/ERCC6L/BLM	14
MF	GO:0003777	microtubule motor activity	9/257	90/19728	2.6464e-06	0.000588824	0.000559922	KIF4A/KIF20A/KIF14/KIF18A/CENPE/KIF2C/KIF15/KIF18B/KIFC1	9
MF	GO:0008017	microtubule binding	14/257	261/19728	8.96024e-06	0.0013291	0.00126386	BIRC5/KIF4A/KIF20A/KIF14/KIF18A/NUSAP1/CENPE/KIF2C/SKA1/KIF15/PLK1/KIF18B/PRC1/KIFC1	14
MF	GO:0003678	DNA helicase activity	8/257	83/19728	1.26291e-05	0.00140499	0.00133603	RAD51/POLQ/CDC45/GINS2/BRIP1/DQX1/ERCC6L/BLM	8
MF	GO:0015631	tubulin binding	15/257	352/19728	6.33982e-05	0.00564244	0.00536549	BIRC5/KIF4A/KIF20A/KIF14/KIF18A/NUSAP1/CENPE/KIF2C/TRIM36/SKA1/KIF15/PLK1/KIF18B/PRC1/KIFC1	15
MF	GO:0003774	motor activity	9/257	145/19728	0.000122118	0.00905712	0.00861256	KIF4A/KIF20A/KIF14/KIF18A/CENPE/KIF2C/KIF15/KIF18B/KIFC1	9
MF	GO:0008094	DNA-dependent ATPase activity	7/257	89/19728	0.000162914	0.0102749	0.00977057	RAD51/POLQ/RAD54L/TOP2A/ERCC6L/XRCC2/BLM	7
MF	GO:0016887	ATPase activity	17/257	477/19728	0.000184717	0.0102749	0.00977057	RAD51/POLQ/RAD54L/KIF4A/TNNT1/KIF20A/KIF14/KIF18A/TOP2A/CENPE/KIF2C/KIF15/KIF18B/ERCC6L/XRCC2/BLM/KIFC1	17
MF	GO:0003688	DNA replication origin binding	4/257	24/19728	0.00024348	0.0120388	0.0114478	MCM10/ORC6/CDC45/CDC6	4
MF	GO:0004386	helicase activity	9/257	187/19728	0.000796901	0.0354621	0.0337215	RAD51/POLQ/RAD54L/CDC45/GINS2/BRIP1/DQX1/ERCC6L/BLM	9
MF	GO:0070182	DNA polymerase binding	3/257	19/19728	0.0018144	0.0734006	0.0697978	RAD51/FANCI/CDT1	3
MF	GO:0043138	3'-5' DNA helicase activity	3/257	20/19728	0.00211417	0.0784006	0.0745524	CDC45/GINS2/BLM	3
MF	GO:0001228	DNA-binding transcription activator activity, RNA polymerase II-specific	14/257	462/19728	0.00308751	0.105688	0.1005	E2F2/TP73/MYBL2/LHX2/TLX1/OTX1/BARX1/NKX2-8/GATA4/HMGA2/SOX1/MYBL1/ARID3C/WT1	14
MF	GO:0000217	DNA secondary structure binding	3/257	24/19728	0.00361229	0.114819	0.109183	NEIL3/XRCC2/BLM	3
MF	GO:0003697	single-stranded DNA binding	6/257	120/19728	0.00489576	0.133557	0.127002	RAD51/MCM10/CDC45/NEIL3/RAD51AP1/BLM	6
MF	GO:0008574	ATP-dependent microtubule motor activity, plus-end-directed	3/257	27/19728	0.00507258	0.133557	0.127002	KIF14/KIF18A/KIF18B	3
MF	GO:0008022	protein C-terminus binding	8/257	202/19728	0.00510219	0.133557	0.127002	RAD51/CDC20/CENPF/TOP2A/MKI67/HPCAL4/CNGA3/BCAM	8
MF	GO:0042623	ATPase activity, coupled	11/257	357/19728	0.00738671	0.182616	0.173653	RAD51/POLQ/RAD54L/TNNT1/KIF14/KIF18A/TOP2A/KIF18B/ERCC6L/XRCC2/BLM	11
MF	GO:0003906	DNA-(apurinic or apyrimidinic site) endonuclease activity	2/257	13/19728	0.0119948	0.254176	0.2417	NEIL3/HMGA2	2
MF	GO:0016725	oxidoreductase activity, acting on CH or CH2 groups	2/257	13/19728	0.0119948	0.254176	0.2417	XDH/RRM2	2
MF	GO:0097617	annealing activity	2/257	13/19728	0.0119948	0.254176	0.2417	RAD54L/BLM	2
MF	GO:0004721	phosphoprotein phosphatase activity	7/257	199/19728	0.0157042	0.317653	0.302062	PPP2R2C/PTPRH/PPEF1/CDKN3/EYA1/DLGAP5/CDC25C	7
MF	GO:0000400	four-way junction DNA binding	2/257	16/19728	0.0179865	0.32016	0.304446	XRCC2/BLM	2
MF	GO:0003756	protein disulfide isomerase activity	2/257	16/19728	0.0179865	0.32016	0.304446	PDIA2/ERO1A	2
MF	GO:0016864	intramolecular oxidoreductase activity, transposing S-S bonds	2/257	16/19728	0.0179865	0.32016	0.304446	PDIA2/ERO1A	2
MF	GO:0035173	histone kinase activity	2/257	17/19728	0.0202117	0.333118	0.316768	HASPIN/AURKB	2
MF	GO:0051010	microtubule plus-end binding	2/257	17/19728	0.0202117	0.333118	0.316768	KIF18A/KIF2C	2
MF	GO:1990939	ATP-dependent microtubule motor activity	3/257	46/19728	0.0219776	0.349288	0.332143	KIF14/KIF18A/KIF18B	3
MF	GO:0004712	protein serine/threonine/tyrosine kinase activity	3/257	47/19728	0.0232556	0.356108	0.338629	TTK/AURKB/MAPK10	3
MF	GO:0004674	protein serine/threonine kinase activity	12/257	480/19728	0.0240073	0.356108	0.338629	TTK/NEK2/PKMYT1/ITPKA/BUB1B/MELK/PLK1/PBK/BUB1/HASPIN/AURKB/MAPK10	12
MF	GO:0016538	cyclin-dependent protein serine/threonine kinase regulator activity	3/257	49/19728	0.0259303	0.372226	0.353956	CCNA2/CCNB2/CDK5R2	3
MF	GO:0008301	DNA binding, bending	2/257	20/19728	0.0275253	0.37542	0.356993	TOP2A/HMGA2	2
MF	GO:0017116	single-stranded DNA-dependent ATP-dependent DNA helicase activity	2/257	21/19728	0.0301656	0.37542	0.356993	RAD51/POLQ	2
MF	GO:0043142	single-stranded DNA-dependent ATPase activity	2/257	21/19728	0.0301656	0.37542	0.356993	RAD51/POLQ	2
MF	GO:0004003	ATP-dependent DNA helicase activity	2/257	22/19728	0.032902	0.37542	0.356993	RAD51/POLQ	2
MF	GO:0008026	ATP-dependent helicase activity	2/257	22/19728	0.032902	0.37542	0.356993	RAD51/POLQ	2
MF	GO:0055106	ubiquitin-protein transferase regulator activity	2/257	22/19728	0.032902	0.37542	0.356993	TRIB3/CDC20	2
MF	GO:0070035	purine NTP-dependent helicase activity	2/257	22/19728	0.032902	0.37542	0.356993	RAD51/POLQ	2
MF	GO:0070742	C2H2 zinc finger domain binding	2/257	22/19728	0.032902	0.37542	0.356993	HMGA2/WT1	2
MF	GO:0042056	chemoattractant activity	3/257	56/19728	0.0365304	0.4064	0.386453	SAA2/SAA4/SAA1	3
MF	GO:0098631	cell adhesion mediator activity	3/257	59/19728	0.0416549	0.452108	0.429917	DSCAML1/JUP/BCAM	3
MF	GO:0008327	methyl-CpG binding	2/257	27/19728	0.0479255	0.495973	0.471629	HOXB13/UHRF1	2
MF	GO:0016628	oxidoreductase activity, acting on the CH-CH group of donors, NAD or NADP as acceptor	2/257	27/19728	0.0479255	0.495973	0.471629	BDH2/SRD5A2	2
KEGG	hsa04110	Cell cycle	15/97	124/8011	1.58e-11	2.63e-09	2.53e-09	1870/23594/8318/990/1869/7272/991/9088/890/701/9133/995/9232/5347/699	15
KEGG	hsa03440	Homologous recombination	6/97	41/8011	8.61e-06	0.000714859	0.000689021	5888/8438/83990/146956/7516/641	6
KEGG	hsa03460	Fanconi anemia pathway	6/97	54/8011	4.36e-05	0.00241157	0.00232441	5888/83990/55215/146956/2175/641	6
KEGG	hsa04114	Oocyte meiosis	8/97	128/8011	0.000149865	0.00611598	0.00589491	991/9088/286151/9133/995/9232/5347/699	8
KEGG	hsa04914	Progesterone-mediated oocyte maturation	7/97	99/8011	0.000184216	0.00611598	0.00589491	9088/890/9133/995/5347/699/5602	7
KEGG	hsa04115	p53 signaling pathway	5/97	72/8011	0.00173012	0.0478666	0.0461365	51512/7161/55240/9133/6241	5
KEGG	hsa04218	Cellular senescence	7/97	160/8011	0.00317282	0.0752412	0.0725217	1870/4605/1869/2305/2626/890/9133	7
KEGG	hsa05166	Human T-cell leukemia virus 1 infection	8/97	219/8011	0.00492139	0.102119	0.0984277	1870/1869/991/890/701/9133/9232/5602	8
KEGG	hsa05202	Transcriptional misregulation in cancer	7/97	186/8011	0.00719756	0.132755	0.127957	2138/3195/6756/890/8091/3728/7490	7
KEGG	hsa05212	Pancreatic cancer	4/97	76/8011	0.0133356	0.210347	0.202745	1870/5888/1869/5602	4
KEGG	hsa05412	Arrhythmogenic right ventricular cardiomyopathy (ARVC)	4/97	77/8011	0.0139387	0.210347	0.202745	88/93589/6262/3728	4
KEGG	hsa04261	Adrenergic signaling in cardiomyocytes	5/97	149/8011	0.0342624	0.473964	0.456832	5522/93589/6262/10411/5502	5
KEGG	hsa04950	Maturity onset diabetes of the young	2/97	26/8011	0.0390601	0.498767	0.480739	4821/3110	2
KEGG	hsa05161	Hepatitis B	5/97	162/8011	0.0463829	0.549969	0.530091	1870/332/1869/890/5602	5
