# Supplementary material for: Construction of Competitive Endogenous RNA Network and Verification of 3-Key LncRNA Signature Associated With Distant Metastasis and Poor Prognosis in Patients With Clear Cell Renal Cell Carcinoma
Source: Front Oncol. 2021 Mar 24;11:640150. doi: 10.3389/fonc.2021.640150 (PMC8044754; doi:10.3389/fonc.2021.640150)
Supplement: Supplementary Table 1 — Number of genes in 23 co-expression modules. [file Data_Sheet_1.zip › Data Sheet 3.xlsx]

## Sheet: Sheet1
Supplementary Table 3. The combined score among nodes of PPI network in the co-expression pink module.
Node1	Node2	Coexpression	Combined Score
CDC20	AURKB	0.972	0.999
CDC20	NEK2	0.948	0.999
BUB1	CCNB2	0.974	0.999
CDC20	CCNA2	0.984	0.999
CDC20	CCNB2	0.989	0.999
CDC20	BUB1B	0.953	0.999
KIF20A	AURKB	0.932	0.999
CDCA8	AURKB	0.97	0.999
AURKB	CCNB2	0.962	0.999
AURKB	BUB1B	0.918	0.999
CDCA8	BIRC5	0.948	0.999
AURKB	BUB1	0.921	0.999
BUB1	PLK1	0.908	0.999
BUB1	BUB1B	0.918	0.999
HJURP	CENPA	0.82	0.999
BUB1	NUF2	0.891	0.999
KIF2C	AURKB	0.913	0.999
CDC20	UBE2C	0.982	0.999
CDCA8	CDC20	0.988	0.999
CDC20	PLK1	0.981	0.999
PTTG1	CDC20	0.931	0.999
CDC20	BUB1	0.968	0.999
SKA3	SKA1	0.526	0.999
NEK2	BUB1B	0.902	0.999
BUB1B	CCNA2	0.934	0.999
PLK1	CCNB2	0.937	0.998
AURKB	BIRC5	0.874	0.998
CDC20	BIRC5	0.965	0.998
CENPA	AURKB	0.807	0.998
KIF2C	BUB1	0.945	0.998
PLK1	BUB1B	0.67	0.998
KIF2C	PLK1	0.81	0.998
CDCA8	PLK1	0.956	0.998
CDC20	KIF2C	0.958	0.998
CENPF	BUB1	0.938	0.998
UBE2C	CCNA2	0.956	0.998
CDCA8	BUB1	0.935	0.997
CCNB2	BUB1B	0.93	0.997
CENPA	BUB1	0.896	0.997
PTTG1	UBE2C	0.936	0.997
TOP2A	TPX2	0.993	0.997
UBE2C	AURKB	0.934	0.997
AURKB	NCAPG	0.959	0.997
KIF2C	BUB1B	0.923	0.997
CDCA8	CCNB2	0.938	0.997
CDCA8	KIF2C	0.931	0.997
AURKB	PLK1	0.947	0.997
KIF20A	PLK1	0.802	0.997
CDCA8	BUB1B	0.927	0.997
HMMR	TPX2	0.837	0.997
CDC25C	PLK1	0.608	0.997
UBE2C	BUB1B	0.903	0.997
FOXM1	PLK1	0.785	0.997
BUB1B	NUF2	0.798	0.996
CDC20	NUF2	0.922	0.996
AURKB	NUF2	0.838	0.996
AURKB	SKA1	0.808	0.996
KIF2C	CCNB2	0.914	0.996
BIRC5	BUB1B	0.916	0.996
KIF20A	CDCA8	0.92	0.996
FOXM1	CCNA2	0.863	0.996
CENPF	BUB1B	0.896	0.996
BUB1	BIRC5	0.901	0.996
CDC25C	CCNA2	0.701	0.995
BIRC5	CCNB2	0.88	0.995
CENPF	CCNB2	0.901	0.995
CCNB2	NCAPG	0.937	0.995
CENPF	NUF2	0.892	0.995
TPX2	PLK1	0.869	0.995
KIF2C	CENPF	0.884	0.995
KIF20A	KIF4A	0.936	0.995
KIF18B	KIF2C	0.827	0.994
BUB1	DLGAP5	0.972	0.994
GTSE1	PLK1	0.734	0.994
UBE2C	PLK1	0.888	0.994
PTTG1	AURKB	0.834	0.994
CENPA	BUB1B	0.788	0.994
CDCA8	CENPF	0.89	0.994
PLK1	CCNA2	0.979	0.994
CDCA8	NUF2	0.875	0.994
NEK2	TPX2	0.868	0.993
KIFC1	KIF2C	0.908	0.993
KIF2C	CENPA	0.818	0.993
AURKB	CDCA5	0.785	0.993
UBE2C	CCNB2	0.976	0.993
CDCA8	CDCA5	0.856	0.993
KIF20A	KIF2C	0.915	0.993
KIF2C	BIRC5	0.872	0.992
PLK1	NUF2	0.874	0.992
TPX2	DLGAP5	0.965	0.992
FOXM1	MYBL2	0.632	0.992
CDC20	CENPF	0.839	0.992
CENPF	CENPA	0.786	0.992
KIF20A	BIRC5	0.875	0.992
CDCA8	CENPA	0.793	0.991
CDC25C	CCNB2	0.795	0.991
FOXM1	CCNB2	0.819	0.991
CENPF	AURKB	0.803	0.991
CENPF	FOXM1	0.82	0.991
BIRC5	PLK1	0.821	0.991
KIF4A	KIF2C	0.889	0.991
TOP2A	UBE2C	0.982	0.991
BIRC5	CDCA5	0.881	0.991
CCNB2	NUF2	0.872	0.991
NEK2	UBE2C	0.825	0.99
CENPA	CCNB2	0.81	0.99
BUB1	CDCA5	0.834	0.99
CDC20	DLGAP5	0.983	0.99
TOP2A	BUB1	0.974	0.99
KIF2C	NUF2	0.749	0.99
PTTG1	PLK1	0.706	0.99
CCNB2	CDCA5	0.837	0.99
CDC20	CDCA5	0.838	0.99
AURKB	CCNA2	0.969	0.99
CDC20	CENPA	0.781	0.99
BUB1	CCNA2	0.97	0.99
PLK1	CDCA5	0.596	0.99
CENPF	BIRC5	0.809	0.99
CDCA5	NUF2	0.765	0.989
BIRC5	NUF2	0.85	0.989
KIF20A	BUB1	0.975	0.989
CENPA	NUF2	0.574	0.988
CENPA	PLK1	0.681	0.988
TOP2A	NCAPG	0.967	0.988
CENPA	BIRC5	0.782	0.988
CDC20	FOXM1	0.96	0.987
TOP2A	DLGAP5	0.979	0.987
BUB1	TPX2	0.974	0.987
KIFC1	KIF20A	0.808	0.987
GTSE1	CCNB2	0.791	0.986
KIF18B	KIFC1	0.795	0.986
NCAPG	DLGAP5	0.975	0.986
TOP2A	CCNB2	0.965	0.986
TOP2A	CDC20	0.968	0.986
AURKB	TPX2	0.897	0.986
CCNB2	DLGAP5	0.976	0.986
SKA1	NUF2	0.68	0.985
KIF18B	KIF20A	0.831	0.985
BUB1B	CDCA5	0.774	0.985
BUB1	SKA1	0.706	0.985
HMMR	PLK1	0.68	0.985
CDC20	SKA1	0.811	0.985
BUB1	NCAPG	0.974	0.985
TOP2A	KIF4A	0.973	0.985
BUB1B	SKA1	0.71	0.985
CCNA2	MYBL2	0.593	0.984
TOP2A	KIF20A	0.972	0.984
TOP2A	CCNA2	0.967	0.984
CDCA8	SKA1	0.761	0.984
HMMR	NEK2	0.796	0.984
TOP2A	MKI67	0.966	0.984
CDCA8	CCNA2	0.974	0.984
SKA3	BUB1B	0.727	0.984
CENPF	PLK1	0.637	0.983
KIF4A	BUB1	0.959	0.983
UBE2C	BIRC5	0.956	0.983
TOP2A	BUB1B	0.963	0.983
TOP2A	CENPF	0.963	0.983
HMMR	BUB1	0.957	0.982
CENPA	CDCA5	0.748	0.982
KIF2C	SKA1	0.623	0.982
CENPF	CDCA5	0.714	0.982
KIF4A	AURKB	0.889	0.981
CCNB2	MYBL2	0.604	0.981
SKA1	CDCA5	0.672	0.981
CCNA2	DLGAP5	0.967	0.98
UBE2C	DLGAP5	0.969	0.98
CCNB2	SKA1	0.749	0.98
KIF20A	DLGAP5	0.963	0.98
KIF4A	TPX2	0.96	0.98
CDC20	MELK	0.963	0.979
KIF20A	CCNB2	0.952	0.979
KIF2C	CDCA5	0.67	0.979
KIF20A	CDC20	0.958	0.979
KIF18B	KIF4A	0.744	0.979
NEK2	CCNB2	0.955	0.979
TOP2A	AURKB	0.941	0.979
CENPA	SKA1	0.571	0.978
HMMR	DLGAP5	0.956	0.978
TOP2A	RRM2	0.939	0.977
CDCA3	CDC20	0.942	0.977
KIF2C	TPX2	0.942	0.977
CCNB2	CCNA2	0.97	0.977
KIF20A	TPX2	0.959	0.977
BUB1B	DLGAP5	0.945	0.977
PLK1	MYBL2	0.596	0.977
CDCA8	UBE2C	0.961	0.976
MKI67	BUB1	0.942	0.976
UBE2C	TPX2	0.95	0.976
BUB1	MELK	0.95	0.976
CENPF	SKA3	0.588	0.975
NEK2	BUB1	0.935	0.975
PTTG1	BUB1B	0.821	0.975
CDC20	TACC3	0.964	0.974
PTTG1	CCNB2	0.936	0.974
AURKB	DLGAP5	0.947	0.973
NUF2	NCAPG	0.953	0.972
NUF2	DLGAP5	0.94	0.971
KIF20A	BUB1B	0.935	0.971
CDC20	MKI67	0.94	0.971
RRM2	BUB1B	0.948	0.971
CDCA8	DLGAP5	0.95	0.971
NEK2	PLK1	0.617	0.971
UBE2C	BUB1	0.938	0.971
TACC3	PLK1	0.943	0.97
MKI67	DLGAP5	0.925	0.97
PLK1	DLGAP5	0.946	0.97
CCNA2	NCAPG	0.958	0.969
BIRC5	SKA1	0.58	0.968
KIF20A	CCNA2	0.938	0.968
MELK	CCNB2	0.919	0.968
CDC20	RRM2	0.927	0.968
TACC3	AURKB	0.884	0.968
KIF4A	BUB1B	0.932	0.967
KIFC1	KIF4A	0.538	0.967
CEP55	CENPF	0.934	0.967
MELK	DLGAP5	0.943	0.966
KIF20A	CEP55	0.915	0.966
CDCA3	CDCA8	0.924	0.966
KIF20A	NCAPG	0.948	0.966
BIRC5	CCNA2	0.921	0.965
KIF4A	PLK1	0.901	0.965
CDC20	NCAPG	0.94	0.965
KIF20A	UBE2C	0.937	0.965
NEK2	CCNA2	0.919	0.965
TPX2	MELK	0.943	0.965
KIF4A	CCNB2	0.924	0.965
CEP55	DLGAP5	0.937	0.965
KIF4A	DLGAP5	0.939	0.964
KIF2C	CCNA2	0.932	0.964
TOP2A	MELK	0.935	0.964
TPX2	NCAPG	0.942	0.963
KIF4A	CDC20	0.937	0.963
CENPF	DLGAP5	0.932	0.963
NEK2	CENPF	0.893	0.963
TOP2A	CEP55	0.937	0.963
BIRC5	TPX2	0.932	0.962
PLK1	SKA1	0.432	0.962
FOXM1	MELK	0.816	0.962
TOP2A	KIF2C	0.94	0.962
CENPF	SKA1	0.348	0.962
MKI67	CENPF	0.931	0.962
MKI67	FOXM1	0.937	0.961
RRM2	CCNA2	0.927	0.961
PTTG1	CCNA2	0.896	0.961
CDCA3	CCNB2	0.926	0.961
TPX2	CCNB2	0.935	0.961
CDCA8	TPX2	0.926	0.961
KIF20A	CENPF	0.927	0.96
CEP55	BUB1	0.932	0.96
MELK	CCNA2	0.93	0.96
PLK1	NCAPG	0.934	0.96
TOP2A	CDCA8	0.935	0.96
RRM2	MELK	0.925	0.96
KIF20A	NEK2	0.923	0.959
CDCA3	TOP2A	0.943	0.959
NEK2	DLGAP5	0.934	0.959
PTTG1	DLGAP5	0.923	0.959
KIFC1	BUB1	0.898	0.958
RRM2	CCNB2	0.909	0.958
CEP55	MKI67	0.916	0.958
RRM2	UBE2C	0.92	0.957
CDCA8	NEK2	0.915	0.957
CEP55	UBE2C	0.911	0.957
CDCA3	UBE2C	0.929	0.957
CDC20	TPX2	0.922	0.957
KIF4A	CCNA2	0.924	0.957
PTTG1	BUB1	0.85	0.957
CEP55	RRM2	0.92	0.956
KIFC1	AURKB	0.891	0.956
KIF2C	DLGAP5	0.903	0.956
TPX2	CCNA2	0.927	0.956
CENPF	NCAPG	0.922	0.955
KIF2C	UBE2C	0.919	0.955
KIFC1	CDC20	0.919	0.955
TOP2A	NEK2	0.923	0.955
MKI67	CCNA2	0.922	0.955
CEP55	CCNA2	0.942	0.954
SKA3	BUB1	0.752	0.954
CEP55	BUB1B	0.921	0.954
MELK	NCAPG	0.925	0.953
PTTG1	CDCA8	0.905	0.953
HJURP	CCNA2	0.904	0.953
CDCA8	NCAPG	0.932	0.953
MKI67	RRM2	0.923	0.953
MKI67	BUB1B	0.92	0.951
KIF4A	MELK	0.926	0.95
TOP2A	BIRC5	0.883	0.95
CDC20	CEP55	0.898	0.95
TOP2A	PLK1	0.854	0.949
RRM2	DLGAP5	0.913	0.949
BIRC5	DLGAP5	0.913	0.949
TPX2	BUB1B	0.902	0.949
CENPF	CCNA2	0.908	0.949
TPX2	NUF2	0.899	0.949
UBE2C	FOXM1	0.83	0.948
KIF4A	BIRC5	0.907	0.948
CENPF	RRM2	0.915	0.948
RRM2	BUB1	0.913	0.948
KIF20A	PTTG1	0.917	0.948
KIF20A	RRM2	0.927	0.948
DEPDC1	TOP2A	0.94	0.947
CDCA8	MELK	0.91	0.947
KIF20A	FOXM1	0.844	0.947
KIF2C	NEK2	0.896	0.947
MELK	BUB1B	0.907	0.947
CEP55	PLK1	0.652	0.947
DEPDC1	DLGAP5	0.923	0.947
KIFC1	CCNB2	0.894	0.947
PTTG1	TPX2	0.913	0.946
PTTG1	BIRC5	0.902	0.946
KIF2C	CEP55	0.905	0.946
CDCA8	CEP55	0.912	0.946
KIF4A	NCAPG	0.89	0.945
CEP55	NCAPG	0.923	0.945
RRM2	NCAPG	0.925	0.945
RRM2	AURKB	0.921	0.945
DEPDC1	CENPF	0.919	0.944
TACC3	NCAPG	0.941	0.944
BIRC5	NCAPG	0.891	0.944
CENPF	TPX2	0.891	0.944
TOP2A	FOXM1	0.844	0.944
KIF20A	ANLN	0.847	0.943
FOXM1	AURKB	0.841	0.943
KIF2C	TROAP	0.928	0.943
CDCA3	KIF20A	0.896	0.942
NEK2	BIRC5	0.893	0.942
CEP55	MELK	0.909	0.942
KIF4A	UBE2C	0.905	0.941
HJURP	BUB1	0.918	0.941
RRM2	TPX2	0.923	0.941
KIF4A	CDCA8	0.889	0.94
CEP55	FOXM1	0.826	0.94
CDCA8	MKI67	0.922	0.939
BUB1	ANLN	0.913	0.939
PTTG1	CENPF	0.856	0.939
CDCA8	RRM2	0.918	0.939
BIRC5	MELK	0.896	0.939
KIFC1	CDCA8	0.905	0.938
CDCA3	BIRC5	0.902	0.938
FOXM1	BUB1B	0.816	0.938
RRM2	BIRC5	0.884	0.938
TOP2A	TROAP	0.919	0.937
UBE2C	MELK	0.89	0.937
HMMR	NCAPG	0.929	0.936
PTTG1	NCAPG	0.902	0.936
TACC3	CCNA2	0.925	0.936
UBE2C	CENPA	0.892	0.935
FOXM1	TPX2	0.903	0.935
DEPDC1	BUB1B	0.916	0.934
KIF2C	RRM2	0.915	0.934
KIFC1	UBE2C	0.905	0.933
CDCA8	FOXM1	0.907	0.933
HJURP	DLGAP5	0.894	0.932
KIF4A	NEK2	0.9	0.932
KIF2C	FOXM1	0.895	0.932
MKI67	BIRC5	0.841	0.932
HJURP	KIF20A	0.917	0.93
CDC20	TROAP	0.925	0.93
CDCA3	KIF2C	0.9	0.93
GTSE1	KIF2C	0.806	0.93
ANLN	DLGAP5	0.909	0.93
CDCA8	TACC3	0.909	0.93
KIF20A	MELK	0.909	0.929
KIF20A	MKI67	0.91	0.929
CDCA3	DLGAP5	0.892	0.929
CENPA	NCAPG	0.894	0.928
HMMR	CEP55	0.907	0.928
HJURP	NEK2	0.913	0.928
PTTG1	KIF2C	0.872	0.928
KIF2C	MKI67	0.904	0.928
CDCA3	CCNA2	0.881	0.927
HMMR	CENPF	0.88	0.926
NEK2	AURKB	0.895	0.926
CDCA3	AURKB	0.888	0.925
KIF20A	NUF2	0.825	0.925
BUB1B	NCAPG	0.899	0.925
HJURP	MKI67	0.919	0.925
TOP2A	PTTG1	0.854	0.925
AURKB	TROAP	0.915	0.925
CDCA3	BUB1	0.89	0.924
CDCA8	TROAP	0.918	0.924
CENPF	MELK	0.874	0.924
SKA3	PLK1	0.616	0.924
PTTG1	HMMR	0.9	0.923
KIF2C	NCAPG	0.884	0.923
NEK2	RRM2	0.882	0.923
HJURP	TOP2A	0.901	0.923
CDC25C	AURKB	0.725	0.923
CENPF	UBE2C	0.85	0.923
GTSE1	CDC20	0.876	0.922
HJURP	UBE2C	0.89	0.922
CDCA3	BUB1B	0.877	0.922
MKI67	CCNB2	0.859	0.92
DEPDC1	CEP55	0.86	0.92
DEPDC1	KIF20A	0.854	0.92
HJURP	CENPF	0.893	0.92
CEP55	NEK2	0.87	0.919
HJURP	FOXM1	0.897	0.919
HJURP	AURKB	0.885	0.919
CDCA3	KIF4A	0.881	0.919
CDC20	CDC25C	0.642	0.919
TOP2A	NUF2	0.852	0.918
CCNA2	NUF2	0.879	0.918
TACC3	DLGAP5	0.701	0.917
TOP2A	HMMR	0.849	0.917
HJURP	KIF2C	0.888	0.917
KIF18B	CDC20	0.895	0.916
HJURP	CCNB2	0.9	0.916
CDC25C	BUB1	0.8	0.915
CEP55	ANLN	0.832	0.915
CENPA	CCNA2	0.833	0.915
HJURP	CDC20	0.889	0.915
CEP55	CCNB2	0.852	0.914
HJURP	TROAP	0.881	0.914
MELK	NUF2	0.868	0.914
FOXM1	BUB1	0.84	0.914
KIF4A	CEP55	0.825	0.914
KIF14	DLGAP5	0.847	0.913
CEP55	NUF2	0.832	0.912
KIF20A	CENPA	0.833	0.912
MKI67	UBE2C	0.846	0.912
KIF4A	ANLN	0.797	0.912
FOXM1	BIRC5	0.809	0.911
HJURP	BUB1B	0.887	0.911
KIF2C	MELK	0.848	0.911
PTTG1	RRM2	0.833	0.909
TOP2A	CENPA	0.811	0.909
TOP2A	LMNB1	0.885	0.909
TPX2	ANLN	0.839	0.908
HJURP	MELK	0.842	0.908
KIF20A	TROAP	0.901	0.908
PTTG1	CEP55	0.831	0.907
CEP55	AURKB	0.818	0.907
HJURP	BIRC5	0.887	0.907
RRM2	PLK1	0.748	0.907
CENPA	TPX2	0.823	0.907
HJURP	CDCA8	0.891	0.906
KIFC1	TROAP	0.881	0.905
CEP55	BIRC5	0.834	0.903
CDC20	FAM64A	0.871	0.903
CDCA3	KIFC1	0.864	0.903
UBE2C	NCAPG	0.864	0.902
KIF18B	BUB1B	0.825	0.902
DEPDC1	NEK2	0.876	0.902
KIF4A	CENPF	0.837	0.902
CDCA3	TPX2	0.877	0.902
CDCA3	RRM2	0.867	0.901
PTTG1	NUF2	0.808	0.901
KIF14	BUB1	0.809	0.901
CEP55	KIF14	0.843	0.9
CENPA	MELK	0.821	0.9
CEP55	TPX2	0.859	0.899
MKI67	AURKB	0.802	0.899
KIF4A	NUF2	0.816	0.899
BUB1B	TROAP	0.88	0.899
FOXM1	DLGAP5	0.864	0.899
KIFC1	BUB1B	0.781	0.899
NEK2	FOXM1	0.679	0.898
KIF14	CENPF	0.809	0.898
PTTG1	MELK	0.858	0.898
HJURP	RRM2	0.88	0.898
KIF20A	KIF14	0.808	0.898
TOP2A	KIFC1	0.852	0.897
KIFC1	DLGAP5	0.791	0.897
CDCA3	NEK2	0.869	0.897
KIF4A	MKI67	0.867	0.897
KIF14	NCAPG	0.828	0.897
CENPF	ANLN	0.806	0.897
GTSE1	AURKB	0.847	0.896
MKI67	NCAPG	0.887	0.896
MKI67	TPX2	0.852	0.896
CDCA3	PTTG1	0.839	0.896
KIF20A	IQGAP3	0.885	0.895
TPX2	SKA1	0.867	0.895
BUB1	TROAP	0.888	0.894
HMMR	UBE2C	0.83	0.894
KIFC1	RRM2	0.883	0.893
KIF2C	ANLN	0.786	0.892
KIF14	ANLN	0.76	0.892
KIF18B	AURKB	0.784	0.89
HMMR	ANLN	0.843	0.89
CDCA3	FOXM1	0.848	0.89
KIF18B	MKI67	0.89	0.89
CDCA3	TROAP	0.876	0.89
PTTG1	KIF4A	0.79	0.889
GTSE1	TPX2	0.821	0.888
HJURP	KIFC1	0.874	0.888
NEK2	CENPA	0.772	0.888
KIFC1	CCNA2	0.82	0.888
AURKB	MELK	0.872	0.887
CCNB2	TROAP	0.874	0.887
KIF20A	HMMR	0.845	0.887
UBE2C	CDCA5	0.785	0.886
CEP55	CENPA	0.819	0.886
PTTG1	NEK2	0.743	0.886
HJURP	IQGAP3	0.875	0.885
KIF14	BUB1B	0.796	0.885
HJURP	TPX2	0.86	0.885
HMMR	CCNB2	0.83	0.884
KIF18B	CDCA8	0.869	0.884
CCNA2	ANLN	0.833	0.883
HJURP	NCAPG	0.835	0.883
TOP2A	ANLN	0.834	0.883
HMMR	MELK	0.845	0.882
HMMR	CDC20	0.824	0.882
HMMR	CCNA2	0.837	0.88
PTTG1	CENPA	0.795	0.88
MKI67	MELK	0.813	0.88
CENPA	DLGAP5	0.804	0.879
MELK	ANLN	0.831	0.879
SKA3	AURKB	0.699	0.879
KIFC1	PLK1	0.597	0.878
CCNA2	TROAP	0.866	0.878
DEPDC1	CCNA2	0.874	0.877
CDCA3	CDCA5	0.749	0.876
FOXM1	CENPA	0.766	0.876
KIF18B	BUB1	0.765	0.875
KIF4A	CENPA	0.78	0.874
HMMR	BIRC5	0.807	0.874
KIF14	CCNA2	0.816	0.874
RRM2	FOXM1	0.815	0.873
HMMR	KIF4A	0.836	0.873
MKI67	NEK2	0.813	0.873
KIF20A	FAM64A	0.838	0.872
CDCA3	PLK1	0.795	0.871
MKI67	TROAP	0.847	0.871
TACC3	TPX2	0.67	0.871
DEPDC1	BUB1	0.856	0.871
HJURP	PLK1	0.688	0.871
CCNB2	ANLN	0.821	0.871
CDCA3	HJURP	0.869	0.871
UBE2C	NUF2	0.816	0.87
GTSE1	BIRC5	0.816	0.87
CDCA5	CCNA2	0.806	0.87
KIF2C	CDC25C	0.802	0.869
HJURP	KIF4A	0.812	0.869
TROAP	FAM64A	0.699	0.869
PLK1	MELK	0.839	0.868
FOXM1	NCAPG	0.838	0.868
KIF14	CCNB2	0.785	0.868
KIF14	AURKB	0.795	0.868
KIF20A	CDC25C	0.797	0.868
GTSE1	CCNA2	0.816	0.868
CCNA2	LMNB1	0.819	0.866
HJURP	CEP55	0.839	0.866
KIF14	NEK2	0.803	0.866
KIF4A	KIF14	0.784	0.866
KIF18B	HJURP	0.849	0.865
RRM2	CENPA	0.807	0.865
MKI67	KIF14	0.802	0.865
PLK1	ANLN	0.66	0.864
CDC20	SKA3	0.814	0.864
GTSE1	KIF20A	0.803	0.864
NEK2	MELK	0.836	0.863
HMMR	AURKB	0.803	0.862
CDCA3	TACC3	0.847	0.861
BIRC5	FAM64A	0.831	0.861
HMMR	BUB1B	0.816	0.86
CDC20	ANLN	0.792	0.86
KIF4A	TROAP	0.822	0.86
UBE2C	TROAP	0.822	0.86
UBE2C	ANLN	0.793	0.859
KIF18B	UBE2C	0.817	0.859
NEK2	NCAPG	0.815	0.858
HJURP	HMMR	0.811	0.858
SKA3	TPX2	0.832	0.858
KIF18B	TOP2A	0.837	0.858
CDCA8	FAM64A	0.845	0.858
NEK2	NUF2	0.751	0.858
TOP2A	KIF14	0.792	0.857
CDCA5	NCAPG	0.799	0.857
CDC20	KIF14	0.796	0.857
CDCA3	NUF2	0.745	0.856
HMMR	RRM2	0.811	0.856
PTTG1	FOXM1	0.687	0.856
KIF14	MELK	0.796	0.855
BUB1B	ANLN	0.809	0.855
KIF14	TPX2	0.794	0.853
KIF4A	RRM2	0.812	0.853
KIF4A	CDC25C	0.808	0.852
ANLN	NCAPG	0.82	0.852
TROAP	DLGAP5	0.804	0.851
MELK	CDCA5	0.789	0.851
TPX2	TROAP	0.824	0.851
HJURP	PTTG1	0.814	0.851
KIFC1	BIRC5	0.777	0.851
KIF4A	FOXM1	0.819	0.85
TACC3	CCNB2	0.764	0.85
GTSE1	KIF4A	0.752	0.85
KIF18B	DLGAP5	0.803	0.849
PTTG1	CDCA5	0.738	0.849
DEPDC1	KIF14	0.787	0.848
HMMR	KIF14	0.791	0.848
HMMR	CENPA	0.819	0.848
KIF14	CENPA	0.779	0.847
HJURP	FAM64A	0.784	0.845
MELK	MYBL2	0.562	0.845
FAM64A	DLGAP5	0.793	0.843
RRM2	ANLN	0.795	0.843
BUB1	FAM64A	0.809	0.842
NUF2	ANLN	0.748	0.842
GTSE1	NCAPG	0.802	0.841
KIFC1	TPX2	0.481	0.84
GTSE1	BUB1	0.771	0.84
KIF18B	FOXM1	0.832	0.84
PTTG1	CDC25C	0.691	0.84
CDC25C	BIRC5	0.724	0.839
CDC25C	BUB1B	0.633	0.839
UBE2C	CDC25C	0.753	0.838
HMMR	NUF2	0.808	0.838
HMMR	KIF2C	0.82	0.838
HMMR	MKI67	0.783	0.837
MKI67	NUF2	0.759	0.837
KIF14	NUF2	0.697	0.837
HMMR	CDCA8	0.81	0.836
SKA3	NUF2	0.625	0.835
GTSE1	DLGAP5	0.796	0.835
CENPF	FAM64A	0.79	0.835
GTSE1	CDCA8	0.798	0.835
HMMR	FOXM1	0.785	0.835
CCNA2	FAM64A	0.803	0.835
DEPDC1	HMMR	0.805	0.834
GTSE1	MKI67	0.757	0.834
CDCA8	KIF14	0.788	0.833
RRM2	LMNB1	0.825	0.833
KIFC1	MKI67	0.813	0.833
KIF14	BIRC5	0.783	0.833
TOP2A	CDCA5	0.759	0.832
UBE2C	MYBL2	0.661	0.832
CENPF	TROAP	0.818	0.832
SKA1	NCAPG	0.772	0.832
BIRC5	TROAP	0.821	0.832
CDC25C	MELK	0.709	0.832
NEK2	CDCA5	0.767	0.832
KIF20A	CDCA5	0.772	0.831
DEPDC1	KIF2C	0.793	0.83
HJURP	KIF14	0.789	0.83
KIF2C	KIF14	0.784	0.829
FOXM1	TROAP	0.827	0.829
AURKB	FAM64A	0.802	0.828
SKA1	CCNA2	0.791	0.828
MKI67	PLK1	0.741	0.828
CENPA	FAM64A	0.781	0.828
TOP2A	IQGAP3	0.802	0.827
CENPA	ANLN	0.779	0.827
GTSE1	TOP2A	0.766	0.827
CEP55	CDCA5	0.723	0.826
KIFC1	FOXM1	0.768	0.826
CDCA8	ANLN	0.777	0.826
AURKB	ANLN	0.615	0.825
MELK	SKA1	0.769	0.824
NCAPG	FAM64A	0.79	0.824
GTSE1	FOXM1	0.798	0.824
GTSE1	TROAP	0.801	0.823
CDC25C	DLGAP5	0.789	0.823
HMMR	SKA3	0.612	0.822
DEPDC1	RRM2	0.773	0.822
KIF20A	SKA1	0.745	0.821
GTSE1	MELK	0.738	0.821
MKI67	IQGAP3	0.8	0.821
CCNB2	FAM64A	0.805	0.821
KIF2C	FAM64A	0.818	0.82
UBE2C	FAM64A	0.801	0.819
KIF2C	TACC3	0.671	0.819
DEPDC1	CDCA8	0.789	0.819
DEPDC1	NUF2	0.645	0.819
NEK2	CDC25C	0.7	0.818
AURKB	LMNB1	0.756	0.818
DEPDC1	CENPA	0.739	0.817
CDC25C	TPX2	0.763	0.817
DEPDC1	NCAPG	0.797	0.816
HJURP	DEPDC1	0.816	0.816
CDCA3	MKI67	0.728	0.815
MKI67	CENPA	0.765	0.814
NEK2	SKA1	0.748	0.812
FOXM1	CDC25C	0.615	0.81
TPX2	FAM64A	0.795	0.81
KIF4A	CDCA5	0.73	0.809
RRM2	NUF2	0.74	0.808
TPX2	CDCA5	0.748	0.808
MELK	FAM64A	0.757	0.808
NEK2	ANLN	0.74	0.807
KIF14	UBE2C	0.761	0.803
TROAP	NCAPG	0.747	0.803
HMMR	CDC25C	0.786	0.802
GTSE1	CENPA	0.758	0.802
DEPDC1	ANLN	0.79	0.801
KIFC1	MYBL2	0.742	0.801
TACC3	NUF2	0.771	0.8
DEPDC1	MKI67	0.793	0.8
TOP2A	SKA3	0.763	0.8
KIF4A	SKA3	0.76	0.799
MKI67	MYBL2	0.581	0.798
NEK2	TROAP	0.764	0.798
BIRC5	MYBL2	0.549	0.798
CDCA8	CDC25C	0.726	0.797
CDC20	MYBL2	0.644	0.797
GTSE1	KIFC1	0.739	0.796
HMMR	FAM64A	0.789	0.793
GTSE1	HJURP	0.737	0.793
DEPDC1	KIF4A	0.727	0.79
KIF18B	RRM2	0.772	0.788
CENPA	CDC25C	0.722	0.788
KIFC1	NUF2	0.43	0.787
GTSE1	UBE2C	0.73	0.786
FOXM1	FAM64A	0.786	0.786
RRM2	MYBL2	0.588	0.786
KIF20A	SKA3	0.78	0.786
GTSE1	CENPF	0.72	0.786
SKA3	CCNA2	0.767	0.786
GTSE1	CEP55	0.717	0.785
KIF18B	TROAP	0.784	0.784
DEPDC1	MELK	0.731	0.784
CEP55	FAM64A	0.784	0.784
HJURP	CDC25C	0.781	0.783
KIF20A	TACC3	0.658	0.783
HJURP	ANLN	0.777	0.782
RRM2	CDCA5	0.723	0.782
CDCA3	SKA1	0.678	0.781
GTSE1	RRM2	0.685	0.78
KIF14	PLK1	0.609	0.78
CENPF	CDC25C	0.692	0.78
BIRC5	ANLN	0.692	0.777
CDCA8	IQGAP3	0.758	0.777
PTTG1	ANLN	0.68	0.774
KIF4A	SKA1	0.623	0.772
UBE2C	SKA3	0.594	0.772
CDCA5	DLGAP5	0.699	0.772
BUB1	MYBL2	0.582	0.771
MELK	TROAP	0.732	0.77
KIF2C	SKA3	0.616	0.767
IQGAP3	BUB1B	0.754	0.767
KIF18B	PLK1	0.582	0.764
GTSE1	BUB1B	0.701	0.764
MKI67	LMNB1	0.727	0.763
SKA3	CCNB2	0.76	0.762
TOP2A	CDC25C	0.637	0.762
BUB1B	FAM64A	0.707	0.759
DEPDC1	UBE2C	0.673	0.759
DEPDC1	CCNB2	0.703	0.759
CEP55	CDC25C	0.691	0.758
GTSE1	CDC25C	0.638	0.757
BUB1B	LMNB1	0.728	0.757
UBE2C	TACC3	0.703	0.756
CDC25C	TROAP	0.708	0.755
CDCA3	MELK	0.707	0.754
PLK1	TROAP	0.725	0.753
DEPDC1	TPX2	0.716	0.752
KIF14	RRM2	0.705	0.751
KIF18B	BIRC5	0.706	0.75
SKA3	NCAPG	0.725	0.749
DEPDC1	AURKB	0.683	0.749
FOXM1	ANLN	0.728	0.748
TOP2A	MYBL2	0.576	0.748
MKI67	CDC25C	0.685	0.746
KIF14	CDC25C	0.68	0.746
KIF4A	FAM64A	0.706	0.745
PTTG1	FAM64A	0.684	0.745
TOP2A	FAM64A	0.731	0.744
HMMR	TACC3	0.594	0.742
CDCA3	SKA3	0.741	0.741
RRM2	FAM64A	0.677	0.74
TACC3	BIRC5	0.668	0.739
AURKB	MYBL2	0.591	0.738
DEPDC1	FOXM1	0.592	0.738
CDCA5	TROAP	0.666	0.738
CDCA5	FAM64A	0.621	0.736
KIFC1	NEK2	0.599	0.735
TPX2	MYBL2	0.642	0.735
CEP55	TROAP	0.699	0.735
CDC25C	ANLN	0.702	0.735
GTSE1	KIF14	0.6	0.735
KIF18B	TPX2	0.63	0.734
CCNB2	LMNB1	0.685	0.733
CENPF	IQGAP3	0.703	0.733
HJURP	SKA1	0.531	0.732
TACC3	BUB1	0.629	0.73
KIF18B	CCNA2	0.664	0.726
CDC25C	NCAPG	0.699	0.724
DEPDC1	CDC20	0.649	0.723
KIF18B	CCNB2	0.591	0.723
CDCA8	MYBL2	0.629	0.723
CDC25C	CDCA5	0.627	0.721
KIF14	FOXM1	0.698	0.721
TOP2A	TACC3	0.691	0.719
KIFC1	CENPF	0.534	0.718
PTTG1	TROAP	0.691	0.718
TOP2A	SKA1	0.621	0.718
PTTG1	KIF14	0.665	0.717
CENPA	SKA3	0.56	0.717
CDCA3	CENPF	0.53	0.716
CDCA3	NCAPG	0.652	0.716
BUB1B	MYBL2	0.574	0.716
KIF18B	CDCA3	0.577	0.715
PTTG1	SKA3	0.56	0.713
CDCA3	FAM64A	0.713	0.713
NCAPG	MYBL2	0.677	0.712
CDC20	IQGAP3	0.596	0.712
MKI67	FAM64A	0.672	0.71
KIF18B	CENPF	0.639	0.71
TACC3	BUB1B	0.528	0.709
KIF2C	IQGAP3	0.687	0.708
CENPF	MYBL2	0.511	0.707
CEP55	TACC3	0.638	0.706
SKA3	CDCA5	0.703	0.703
CDC25C	FAM64A	0.686	0.703
GTSE1	TACC3	0.489	0.702
NEK2	LMNB1	0.695	0.702
CEP55	SKA3	0.701	0.701
PTTG1	MKI67	0.571	0.701
MKI67	CDCA5	0.604	0.697
KIF2C	MYBL2	0.601	0.693
CDCA3	DEPDC1	0.313	0.692
CDC25C	MYBL2	0.412	0.691
CENPA	TROAP	0.688	0.691
KIF20A	LMNB1	0.62	0.689
KIF14	CDCA5	0.542	0.688
MKI67	ANLN	0.59	0.687
BUB1	LMNB1	0.654	0.686
KIF18B	MELK	0.615	0.685
HMMR	TROAP	0.684	0.684
KIF4A	TACC3	0.63	0.682
DEPDC1	BIRC5	0.592	0.681
GTSE1	DEPDC1	0.571	0.68
IQGAP3	BUB1	0.661	0.679
SKA3	MELK	0.678	0.678
RRM2	TROAP	0.678	0.678
NEK2	SKA3	0.654	0.677
KIF18B	CDCA5	0.601	0.676
GTSE1	FAM64A	0.59	0.673
DEPDC1	FAM64A	0.571	0.67
SKA3	TROAP	0.668	0.668
HJURP	NUF2	0.577	0.667
MKI67	TACC3	0.625	0.665
KIF14	FAM64A	0.551	0.664
NUF2	FAM64A	0.661	0.663
MELK	LMNB1	0.519	0.663
CEP55	MYBL2	0.521	0.661
RRM2	CDC25C	0.578	0.66
DEPDC1	PLK1	0.586	0.66
DEPDC1	PTTG1	0.587	0.66
IQGAP3	TROAP	0.66	0.66
CDCA5	MYBL2	0.564	0.658
CDCA8	SKA3	0.613	0.657
IQGAP3	RRM2	0.627	0.657
LMNB1	DLGAP5	0.606	0.656
GTSE1	HMMR	0.633	0.656
HJURP	CDCA5	0.564	0.655
KIFC1	CEP55	0.432	0.655
KIFC1	NCAPG	0.478	0.653
KIF4A	MYBL2	0.58	0.651
TACC3	TROAP	0.651	0.651
GTSE1	NEK2	0.571	0.651
KIFC1	ANLN	0.433	0.65
KIF18B	CEP55	0.633	0.65
KIF18B	NCAPG	0.593	0.649
KIFC1	TACC3	0.419	0.649
KIF2C	LMNB1	0.577	0.648
CDCA5	ANLN	0.575	0.645
NEK2	FAM64A	0.605	0.645
KIF18B	GTSE1	0.595	0.64
TPX2	LMNB1	0.564	0.639
CDC25C	SKA3	0.596	0.638
FOXM1	TACC3	0.612	0.637
SKA3	DLGAP5	0.605	0.633
DLGAP5	MYBL2	0.553	0.63
CDC20	LMNB1	0.589	0.629
KIFC1	PTTG1	0.419	0.626
GTSE1	MYBL2	0.551	0.623
PTTG1	MYBL2	0.546	0.623
HMMR	CDCA5	0.611	0.622
LMNB1	NCAPG	0.596	0.622
CENPA	TACC3	0.54	0.621
KIF18B	CENPA	0.545	0.621
SKA1	DLGAP5	0.483	0.62
CDC25C	NUF2	0.574	0.62
CDCA8	LMNB1	0.59	0.616
SKA3	BIRC5	0.526	0.615
GTSE1	PTTG1	0.541	0.611
CENPA	LMNB1	0.478	0.611
GTSE1	SKA3	0.401	0.611
KIF14	TROAP	0.567	0.608
HJURP	MYBL2	0.543	0.607
DEPDC1	CDC25C	0.588	0.607
PLK1	FAM64A	0.583	0.606
DEPDC1	SKA3	0.605	0.605
CENPF	TACC3	0.499	0.604
IQGAP3	UBE2C	0.457	0.604
KIFC1	CDCA5	0.482	0.599
KIF20A	MYBL2	0.547	0.596
MKI67	SKA3	0.579	0.594
CEP55	LMNB1	0.56	0.592
UBE2C	LMNB1	0.55	0.591
KIF18B	NUF2	0.345	0.591
KIFC1	MELK	0.544	0.59
CENPA	MYBL2	0.381	0.587
SKA1	LMNB1	0.581	0.587
FOXM1	SKA3	0.559	0.587
TROAP	MYBL2	0.585	0.585
FOXM1	CDCA5	0.575	0.583
SKA3	FAM64A	0.582	0.582
NUF2	MYBL2	0.415	0.58
CDCA3	CEP55	0.372	0.578
RRM2	SKA3	0.577	0.577
DEPDC1	CDCA5	0.576	0.576
KIFC1	CENPA	0.362	0.575
KIF4A	LMNB1	0.548	0.572
UBE2C	SKA1	0.433	0.572
SKA3	ANLN	0.543	0.567
CENPF	LMNB1	0.414	0.567
TACC3	CDCA5	0.513	0.564
DEPDC1	TROAP	0.562	0.562
DEPDC1	KIFC1	0.405	0.56
TACC3	MELK	0.546	0.559
ANLN	FAM64A	0.557	0.557
IQGAP3	DLGAP5	0.472	0.553
HMMR	LMNB1	0.546	0.546
KIF4A	IQGAP3	0.461	0.545
CDCA3	GTSE1	0.418	0.545
KIF18B	CDC25C	0.431	0.543
CDC25C	SKA1	0.427	0.542
TACC3	SKA1	0.396	0.541
PLK1	LMNB1	0.327	0.54
CEP55	SKA1	0.375	0.539
KIF18B	MYBL2	0.437	0.539
KIF18B	SKA1	0.334	0.535
FOXM1	NUF2	0.437	0.534
HMMR	MYBL2	0.468	0.533
KIF18B	TACC3	0.342	0.53
NEK2	TACC3	0.333	0.529
KIFC1	CDC25C	0.362	0.525
IQGAP3	CCNB2	0.422	0.522
GTSE1	SKA1	0.345	0.516
CDCA3	MYBL2	0.384	0.516
IQGAP3	BIRC5	0.482	0.512
DEPDC1	TACC3	0.366	0.51
KIFC1	HMMR	0.403	0.509
KIF14	TACC3	0.332	0.508
RRM2	SKA1	0.352	0.505
KIFC1	KIF14	0.371	0.503
IQGAP3	FOXM1	0.467	0.502
PTTG1	SKA1	0.261	0.499
KIF18B	HMMR	0.488	0.499
KIF14	SKA1	0.349	0.497
CDCA3	CDC25C	0.301	0.496
IQGAP3	CCNA2	0.464	0.495
CDCA5	LMNB1	0.409	0.488
DEPDC1	MYBL2	0.348	0.488
SKA3	MYBL2	0.487	0.487
NUF2	TROAP	0.352	0.487
GTSE1	NUF2	0.385	0.485
SKA1	ANLN	0.374	0.483
IQGAP3	PLK1	0.343	0.472
FOXM1	SKA1	0.395	0.471
IQGAP3	AURKB	0.465	0.471
KIF18B	NEK2	0.463	0.464
KIFC1	LMNB1	0.38	0.462
HMMR	SKA1	0.46	0.46
RRM2	TACC3	0.456	0.459
MKI67	SKA1	0.359	0.456
KIF18B	DEPDC1	0.446	0.455
KIF14	IQGAP3	0.319	0.453
TACC3	MYBL2	0.375	0.451
CDCA3	KIF14	0.233	0.45
CDCA3	IQGAP3	0.368	0.447
SKA1	TROAP	0.366	0.446
KIFC1	FAM64A	0.346	0.445
HJURP	SKA3	0.434	0.439
KIF18B	IQGAP3	0.433	0.439
KIF18B	SKA3	0.419	0.437
GTSE1	CDCA5	0.352	0.435
CDCA3	CENPA	0.199	0.431
CDCA3	HMMR	0.3	0.428
HJURP	TACC3	0.425	0.427
KIFC1	IQGAP3	0.41	0.425
KIF18B	FAM64A	0.413	0.419
TACC3	FAM64A	0.3	0.419
KIF18B	KIF14	0.336	0.418
GTSE1	ANLN	0.308	0.414
IQGAP3	MELK	0.361	0.412
TACC3	CDC25C	0.335	0.412
ANLN	TROAP	0.344	0.411
KIF14	SKA3	0.409	0.409
NEK2	MYBL2	0.276	0.408
CEP55	IQGAP3	0.404	0.404
KIFC1	SKA3	0.361	0.403
IQGAP3	TPX2	0.401	0.401
PTTG1	TACC3	0.33	0.396
IQGAP3	MYBL2	0.377	0.395
KIF14	MYBL2	0.344	0.395
TACC3	LMNB1	0.367	0.389
NUF2	LMNB1	0.325	0.388
DEPDC1	IQGAP3	0.384	0.384
IQGAP3	ANLN	0.337	0.383
NEK2	IQGAP3	0.348	0.378
CDC25C	LMNB1	0.265	0.377
IQGAP3	CDCA5	0.377	0.377
KIF18B	ANLN	0.286	0.375
IQGAP3	NCAPG	0.374	0.374
DEPDC1	SKA1	0.357	0.374
HJURP	LMNB1	0.355	0.369
IQGAP3	CDC25C	0.352	0.368
FAM64A	MYBL2	0.351	0.364
LMNB1	MYBL2	0.348	0.363
ANLN	MYBL2	0.284	0.361
KIF18B	LMNB1	0.233	0.36
TACC3	ANLN	0.324	0.36
SKA3	LMNB1	0.359	0.359
IQGAP3	NUF2	0.357	0.357
HMMR	IQGAP3	0.356	0.356
FOXM1	LMNB1	0.294	0.354
KIF14	LMNB1	0.292	0.354
IQGAP3	SKA3	0.352	0.352
BIRC5	LMNB1	0.287	0.349
PTTG1	LMNB1	0.232	0.348
IQGAP3	CENPA	0.307	0.338
TACC3	SKA3	0.335	0.335
GTSE1	IQGAP3	0.251	0.328
ANLN	LMNB1	0.269	0.319
PTTG1	IQGAP3	0.318	0.318
KIFC1	SKA1	0.192	0.31
IQGAP3	FAM64A	0.308	0.308
KIF18B	PTTG1	0.271	0.305
SKA1	MYBL2	0.188	0.296
CDCA3	ANLN	0.243	0.295
CDCA3	LMNB1	0.237	0.292
DEPDC1	LMNB1	0.284	0.29
PTPRH	CDC25C	0.061	0.29
SKA1	FAM64A	0.25	0.25
LMNB1	TROAP	0.215	0.23
LMNB1	FAM64A	0.229	0.229
IQGAP3	TACC3	0.199	0.211
IQGAP3	LMNB1	0.21	0.21
GTSE1	LMNB1	0.188	0.195
CENPA	BTNL9	0	0.194
IQGAP3	SKA1	0.132	0.187
PAEP	MFI2	0	0.174
