# Supplementary material for: Construction of Competitive Endogenous RNA Network and Verification of 3-Key LncRNA Signature Associated With Distant Metastasis and Poor Prognosis in Patients With Clear Cell Renal Cell Carcinoma
Source: Front Oncol. 2021 Mar 24;11:640150. doi: 10.3389/fonc.2021.640150 (PMC8044754; doi:10.3389/fonc.2021.640150)
Supplement: Supplementary Table 1 — Number of genes in 23 co-expression modules. [file Data_Sheet_1.zip › Data Sheet 4.xlsx]

## Sheet: Sheet1
Supplementary Table 4. Hub mRNAs were screened by WGCNA, PPI, TCGA internal test, GEPIA external validation and GEO external validation.
WGCNA And PPI Hub mRNAs	TCGA Internal Test									GEPIA External Validation				GEO External Validation
	Overall Survival	If Positively Related to Stage	P-value	If Positively Related to Grade	P-value	If High-expressed in Distant Metastasis Samples	P-value	If High-expressed in Tumor Tissues	P-value	If Positively Related to Poor Survival of OS	P-value	If Positively Related to Poor Survival of DFS	P-value	If Positively Related to Stage	P-value	If High-expressed in Tumor Tissues	P-value
AURKB	<10-4	yes	2.7×10-14	yes	8.7×10-15	yes	<10-4	yes	<10-4	yes	2.7×10-6	yes	0.00026	no	ns	ns	ns
BIRC5	0.00057	yes	2.2×10-11	yes	4×10-12	yes	<10-4	yes	<10-4	yes	0.00022	yes	0.0056	no	ns	ns	ns
BUB1	0.00025	no	4.8×10-9	yes	5.2×10-12	yes	<10-4	yes	<10-4	yes	0.00042	yes	0.00073	yes	ns	ns	ns
BUB1B	0.038	yes	1×10-7	yes	1.7×10-6	yes	<10-4	yes	<10-4	yes	0.0084	yes	0.016	yes	0.0024	yes	<10-4
CCNA2	<10-4	yes	7.8×10-12	yes	4.3×10-9	yes	<10-4	yes	<10-4	yes	0.0012	no	ns	ns	ns	ns	ns
CCNB2	<10-4	yes	4.2×10-12	yes	1.1×10-11	yes	<10-4	yes	<10-4	yes	0.0027	yes	0.018	yes	0.00011	yes	<10-4
CDC20	0.00035	yes	1.8×10-12	yes	5.1×10-12	yes	<10-4	yes	<10-4	yes	0.0018	yes	1.8×10-6	yes	0.044	no	ns
CDC25C	ns	ns	ns	ns	ns	ns	ns	ns	ns	ns	ns	ns	ns	ns	ns	ns	ns
CDCA5	0.0045	yes	1.1×10-8	yes	9.3×10-9	yes	<10-4	yes	<10-4	yes	0.0098	no	0.041	ns	ns	ns	ns
CDCA8	0.00079	yes	3.2×10-11	yes	2×10-11	yes	<10-4	yes	<10-4	yes	0.006	yes	0.0017	yes	ns	ns	ns
CENPA	0.00046	no	7.5×10-13	ns	ns	ns	ns	ns	ns	ns	ns	ns	ns	ns	ns	ns	ns
CENPF	0.0026	no	1.9×10-10	ns	ns	ns	ns	ns	ns	ns	ns	ns	ns	ns	ns	ns	ns
DLGAP5	ns	ns	ns	ns	ns	ns	ns	ns	ns	ns	ns	ns	ns	ns	ns	ns	ns
FOXM1	0.00074	yes	8.1×10-10	no	4.3×10-11	ns	ns	ns	ns	ns	ns	ns	ns	ns	ns	ns	ns
GTSE1	0.001	no	6.8×10-12	ns	ns	ns	ns	ns	ns	ns	ns	ns	ns	ns	ns	ns	ns
HJURP	<10-4	yes	6.3×10-14	yes	6.5×10-13	yes	<10-4	yes	<10-4	yes	3.9×10-7	yes	0.0093	no	0.016	ns	ns
HMMR	ns	ns	ns	ns	ns	ns	ns	ns	ns	ns	ns	ns	ns	ns	ns	ns	ns
KIF18B	<10-4	yes	7.5×10-14	yes	1.1×10-13	yes	<10-4	yes	<10-4	yes	2.8×10-6	yes	0.0073	yes	2.7×10-5	yes	<10-4
KIF20A	<10-4	yes	6×10-13	yes	1×10-12	yes	<10-4	yes	<10-4	yes	5.1×10-5	yes	7×10-5	no	ns	ns	ns
KIF2C	<10-4	no	3.6×10-12	ns	ns	ns	ns	ns	ns	ns	ns	ns	ns	ns	ns	ns	ns
KIF4A	0.0094	no	1.3×10-8	ns	ns	ns	ns	ns	ns	ns	ns	ns	ns	ns	ns	ns	ns
KIFC1	0.011	no	6.8×10-10	ns	ns	ns	ns	ns	ns	ns	ns	ns	ns	ns	ns	ns	ns
MYBL2	<10-4	no	1.7×10-13	ns	ns	ns	ns	ns	ns	ns	ns	ns	ns	ns	ns	ns	ns
NCAPG	0.0056	no	1.6×10-10	ns	ns	ns	ns	ns	ns	ns	ns	ns	ns	ns	ns	ns	ns
NEK2	0.026	yes	8.3×10-7	yes	7.8×10-7	yes	<10-4	yes	<10-4	no	ns	ns	ns	ns	ns	ns	ns
NUF2	0.0014	no	3.8×10-11	ns	ns	ns	ns	ns	ns	ns	ns	ns	ns	ns	ns	ns	ns
PLK1	<10-4	yes	4.4×10-12	yes	4.9×10-14	yes	<10-4	yes	<10-4	yes	0.00021	yes	0.013	yes	0.024	yes	<10-4
PTTG1	0.00022	yes	4.6×10-13	yes	<2.2×10-16	yes	<10-4	yes	<10-4	yes	5.8×10-5	yes	0.00078	yes	0.0031	yes	<10-4
SKA1	0.025	yes	0.025	yes	5.1×10-11	yes	<10-4	yes	<10-4	yes	4×10-4	no	0.005	ns	ns	ns	ns
SKA3	0.048	yes	9.7×10-9	yes	7.8×10-6	yes	<10-4	yes	<10-4	no	ns	ns	ns	ns	ns	ns	ns
TOP2A	0.0018	yes	1.8×10-10	yes	4.4×10-8	yes	<10-4	yes	<10-4	yes	0.00021	yes	0.00067	yes	0.01	yes	<10-4
TPX2	<10-4	yes	1.4×10-12	yes	1.8×10-13	yes	<10-4	yes	<10-4	yes	0.0041	yes	0.0014	yes	ns	ns	ns
UBE2C	<10-4	no	1×10-15	ns	ns	ns	ns	ns	ns	ns	ns	ns	ns	ns	ns	ns	ns
