# Supplementary material for: Construction of Competitive Endogenous RNA Network and Verification of 3-Key LncRNA Signature Associated With Distant Metastasis and Poor Prognosis in Patients With Clear Cell Renal Cell Carcinoma
Source: Front Oncol. 2021 Mar 24;11:640150. doi: 10.3389/fonc.2021.640150 (PMC8044754; doi:10.3389/fonc.2021.640150)
Supplement: Supplementary Table 1 — Number of genes in 23 co-expression modules. [file Data_Sheet_1.zip › Data Sheet 5.xlsx]

## Sheet: Sheet1
Supplementary Table 5. Screening for key miRNAs using correlation analysis, survival analysis and expression analyses.
Hub mRNAs	Upstream miRNAs	Correlation Analysis		Survival Analysis		Expression Analysis Between Tumor And Normal Tissues		Expression Analysis in Stage		Expression Analysis in Distant Metastasis and Non-distant Metastasis Samples
		R	P-value	HR	P-value	If Low-expressed in Tumor Tissues	P-value	If Negatively Related to Stage	P-value	If Low-expressed in Distant Metastasis Samples	P-value
KIF18B	hsa-miR-125a-5p	-0.179	4.15×10-5	0.68	1.5×10-2	yes	1.2×10-25	no	ns	ns	ns
	hsa-miR-664a-5p	-0.178	4.57×10-5	1.07	ns	ns	ns	ns	ns	ns	ns
	hsa-miR-499a-5p	-0.214	8.57×10-7	0.97	ns	ns	ns	ns	ns	ns	ns
	hsa-miR-139-3p	-0.245	1.67×10-8	0.5	1.3×10-5	yes	1×10-8	yes	1.4×10-4	yes	3.5×10-3
	hsa-miR-6736-3p	-0.105	1.72×10-2	0.3	ns	ns	ns	ns	ns	ns	ns
	hsa-miR-200a-3p	-0.143	1.09×10-3	1.04	ns	ns	ns	ns	ns	ns	ns
	hsa-miR-4421	-0.09	4.18×10-2	0.99	ns	ns	ns	ns	ns	ns	ns
	hsa-miR-885-3p	-0.151	5.89×10-4	0.83	ns	ns	ns	ns	ns	ns	ns
	hsa-miR-3190-5p	-0.104	1.79×10-2	0.75	ns	ns	ns	ns	ns	ns	ns
	hsa-miR-4732-3p	-0.115	9.02×10-3	0.65	6×10-3	no	ns	ns	ns	ns	ns
	hsa-miR-890	-0.218	5.37×10-7	0.6	ns	ns	ns	ns	ns	ns	ns
	hsa-miR-30b-3p	-0.277	1.37×10-10	0.87	ns	ns	ns	ns	ns	ns	ns
	hsa-miR-7977	-0.09	4.04×10-2	0	ns	ns	ns	ns	ns	ns	ns
	hsa-miR-3151-5p	-0.122	5.61×10-3	1.2	ns	ns	ns	ns	ns	ns	ns
	hsa-miR-345-3p	-0.106	1.62×10-2	0.76	ns	ns	ns	ns	ns	ns	ns
	hsa-miR-30c-2-3p	-0.46	2.26×10-28	0.57	3.5×10-4	yes	1.9×10-33	ns	ns	ns	ns
	hsa-miR-128-2-5p	-0.097	2.79×10-2	0.85	ns	ns	ns	ns	ns	ns	ns
	hsa-miR-5588-3p	-0.111	1.88×10-2	0.63	2.8×10-3	no	1.5×10-8	ns	ns	ns	ns
	hsa-miR-202-5p	-0.134	2.25×10-3	0.74	ns	ns	ns	ns	ns	ns	ns
	hsa-miR-486-5p	-0.129	3.28×10-3	0.63	3.2×10-3	no	1×10-5	ns	ns	ns	ns
BUB1B	hsa-miR-676-3p	-0.158	3.04×10-4	0.63	3.5×10-3	no	ns	ns	ns	ns	ns
	hsa-miR-486-5p	-0.095	3.01×10-2	0.63	3.2×10-3	no	1×10-5	ns	ns	ns	ns
	hsa-miR-30a-3p	-0.355	8.58×10-17	0.59	7.7×10-4	yes	1.3×10-2	no	ns	ns	ns
	hsa-miR-30d-3p	-0.215	8.39×10-7	0.7	2.1×10-2	yes	2.4×10-22	no	ns	ns	ns
	hsa-miR-6516-5p	-0.096	2.85×10-2	0.98	ns	ns	ns	ns	ns	ns	ns
	hsa-miR-3191-5p	-0.138	1.67×10-3	0.74	ns	ns	ns	ns	ns	ns	ns
CCNB2	hsa-miR-670-3p	-0.096	2.91×10-2	0.69	ns	ns	ns	ns	ns	ns	ns
	hsa-miR-23b-3p	-0.263	1.3×10-9	0.71	2.4×10-2	yes	3×10-4	yes	2.2×10-2	yes	1.43×10-2
	hsa-let-7a-5p	-0.156	3.61×10-4	0.66	7.1×10-3	yes	5×10-3	no	ns	ns	ns
	hsa-let-7c-5p	-0.242	2.44×10-8	0.86	ns	ns	ns	ns	ns	ns	ns
	hsa-let-7c-3p	-0.199	4,97×10-6	0.62	2.1×10-3	yes	1.2×10-9	no	ns	ns	ns
PTTG1	hsa-miR-26a-5p	-0.128	3.47×10-3	0.87	ns	ns	ns	ns	ns	ns	ns
PLK1	hsa-miR-2276-3p	-0.093	3.5×10-2	0.48	1.7×10-2	no	1.9×10-2	ns	ns	ns	ns
	hsa-miR-10b-3p	-0.364	1.21×10-17	0.45	5.4×10-7	yes	8.9×10-21	yes	6×10-4	yes	1.1×10-3
	hsa-miR-let-7e-5p	-0.22	4.33×10-7	0.22	ns	ns	ns	ns	ns	ns	ns
	hsa-miR-874-3p	-0.089	4.19×10-2	1.06	ns	ns	ns	ns	ns	ns	ns
	hsa-miR-23b-3p	-0.246	1.46×10-8	0.71	2.4×10-2	yes	3×10-4	yes	2.2×10-2	yes	1.43×10-2
TOP2A	hsa-miR-139-5p	-0.214	8.71×10-7	0.44	3×10-7	yes	8.9×10-9	no	ns	ns	ns
	hsa-miR-892c-5p	-0.16	2.58×10-4	1.3	ns	ns	ns	ns	ns	ns	ns
	hsa-miR-30c-2-3p	-0.397	5.92×10-21	0.57	3.5×10-4	yes	1.9×10-33	no	ns	ns	ns
	hsa-miR-30c-1-3p	-0.169	1.14×10-4	0.67	9.4×10-3	yes	1.2×10-10	no	ns	ns	ns
	hsa-miR-144-3p	-0.126	4.09×10-3	0.56	1.9×10-4	no	5.1×10-14	ns	ns	ns	ns
	hsa-miR-577	-0.11	1.2×10-2	0.94	ns	ns	ns	ns	ns	ns	ns
	hsa-miR-888-5p	-0.184	2.55×10-5	1.2	ns	ns	ns	ns	ns	ns	ns
	hsa-miR-892a	-0.134	2.27×10-3	1.31	ns	ns	ns	ns	ns	ns	ns
	hsa-miR-30b-3p	-0.267	7.28×10-10	0.83	ns	ns	ns	ns	ns	ns	ns
	hsa-miR-4482-3p	-0.157	3.25×10-4	0.57	ns	ns	ns	ns	ns	ns	ns
	hsa-miR-4699-3p	-0.109	1.33×10-2	1	ns	ns	ns	ns	ns	ns	ns
	hsa-miR-6788-5p	-0.089	4.23×10-2	0.54	7.9×10-3	no	ns	no	ns	ns	ns
	hsa-miR-23b-3p	-0.163	1.93×10-4	0.71	2.4×10-2	yes	3×10-4	yes	2.2×10-2	yes	1.43×10-2
	hsa-miR-26a-5p	-0.172	8.1×10-5	0.87	ns	ns	ns	ns	ns	ns	ns
