# Supplementary material for: Construction of Competitive Endogenous RNA Network and Verification of 3-Key LncRNA Signature Associated With Distant Metastasis and Poor Prognosis in Patients With Clear Cell Renal Cell Carcinoma
Source: Front Oncol. 2021 Mar 24;11:640150. doi: 10.3389/fonc.2021.640150 (PMC8044754; doi:10.3389/fonc.2021.640150)
Supplement: Supplementary Table 1 — Number of genes in 23 co-expression modules. [file Data_Sheet_1.zip › Data Sheet 6.xlsx]

## Sheet: Sheet1
Supplementary Table 6. Screening for key lncRNAs using correlation analysis, expression analyses and survival analysis.
Key miRNAs	Upstream lncRNAs	Correlation Analysis		Expression Analysis in Stage		Expression Analysis in Grade		Expression Analysis in Tumor And Normal Tissues		Expression Analysis Between Distant Metastasis And Non-distant Metastasis Samples		Survival Analysis
		R	P-value	If Positively Related to Stage	P-value	If Positively Related to Grade	P-value	If High-expressed in Tumor Tissues	P-value	If High-expressed in Distant Metastasis Samples	P-value	HR (OS)	P-value	HR (DFS)	P-value
hsa-miR-10b-3p	AC107021.2	-0.076	ns	ns	ns	ns	ns	ns	ns	ns	ns	ns	ns	ns	ns
	LINC01234	-0.374	1.32×10-18	yes	2×10-15	yes	<2.2×10-16	yes	<10-4	yes	<10-4	2.5	2.1×10-8	2.1	9.8×10-5
hsa-miR-23b-3p	AL160286.2	-0.318	1.28×10-13	no	1.3×10-3	ns	ns	ns	ns	ns	ns	ns	ns	ns	ns
	AC112493.1	-0.209	1.76×10-6	no	ns	ns	ns	ns	ns	ns	ns	ns	ns	ns	ns
	AL133325.3	-0.205	2.65×10-6	yes	1.1×10-3	yes	1.7×10-2	yes	<10-4	yes	9×10-4	1.9	1.3×10-4	1.4	ns
	AC107419.1	-0.124	4.58×10-3	no	ns	ns	ns	ns	ns	ns	ns	ns	ns	ns	ns
	LINC02609	-0.182	3.25×10-5	yes	1.1×10-13	yes	6×10-11	yes	<10-4	yes	<10-4	2.3	5.9×10-6	2.1	2.3×10-5
hsa-miR-139-3p	AC009518.1	-0.248	1.1×10-8	yes	1×10-5	yes	2.2×10-12	no	ns	ns	ns	ns	ns	ns	ns
	LINC02577	-0.424	5.07×10-24	yes	2.07×10-7	yes	9.6×10-10	yes	<10-4	yes	<10-4	2.2	2.7×10-6	3	1.1×10-7
	AC015849.5	-0.128	3.41×10-3	no	ns	ns	ns	ns	ns	ns	ns	ns	ns	ns	ns
